# Supplementary material for: Robust and automatic beamstop shadow outlier rejection: combining crystallographic statistics with modern clustering under a semi-supervised learning strategy
Source: Acta Crystallogr D Struct Biol. 2024 Oct 1;80(Pt 10):722–32. doi: 10.1107/S2059798324008519 (PMC11448920; doi:10.1107/S2059798324008519)
Supplement: Supplementary file 3 [file d-80-00722-sup3.txt]

6uvz,"[   3    7   13   27  121  226  278  405  502  506  652  739 1034 1269
 1270 1321 1483 2579 4126]",False,False
6dj8,[27275 27278 33599 33636 33715 35710 37788],False,False
7r3w,"[   40  1189  1190  1192  1202  4167  4202  6199  6319  8378  9265  9382
 10201 10204 11209]",False,False
6qev,"[  128   132  2320  2321  2369  2455  4492  4493  4672  6648  6649  6831
 29207]",False,False
8fi6,"[   0   26   27   76   77   78  128 1987 1988 1989 2038 2039 2040 2041
 2090 2091 2142 4074 4126]",False,False
6p61,[ 42  58  71 511 517 521 527 570 637 640 658 662 740 746 749 755 893 949],False,False
8fi3,"[   1    3    4    5    6   52   53   54   55   56   58  105  106  107
  108  158  159  160  161 1247 1248 1249 1250 1251 1300 1301 1302 1303
 1304 1305 1353 1354 1355 1356 1357 1406 1407 1408 2491 2493 2545 2546
 2597 2598]",False,False
7rbs,"[    1     2    38    39    44    45   117   118   119   120   121   122
   195  2286  2287  2288  2289  2292  2293  2364  2365  2366  2367  2368
  2369  2370  2445  4568  4569  4570  4574  4575  4642  4643  4644  4651
  4652  4653  4724  4727  4730  6887  6888  6890  6891  6892  6894  9571
 16210]",False,False
7tmv,[  35   36  708  887 1446 1447 1466 1587],False,False
6nae,[ 27  28  29 146 147],False,False
6y28,[   0   31   33   94   95  157 2506 2568 2631 5213],False,False
7qis,"[    0    12    13    14    15    16    17    99   100   101   102   103
   104   105   106   201   202   203   204  4145  4146  4147  4148  4149
  4150  4245  4246  4247  4248  4249  4250  8234  8235  8236  8237  8238
 12287]",False,False
7rsf,"[   63    64    73    74   499   755  3530  3554  3599  3665  3666  3736
  3737  3834  4420 14585]",False,False
5uai,"[   0   18   52   55   87  122  156  192 1187 1223 1224 1226 1260 1261
 1264 1296 1297 1298 2404 2436 2437 2438 2439 2478 2479 2514 2553 2556
 3681 3682 3683 3717 3720 3756 3757 3759 3793 3794 3830 4941 4944 4981
 4983 5021 6241 6284 6326 7464]",False,False
6dlk,[  6  18  19  20 152 175 295 307 423],False,False
3lyc,"[    0     1     3     5     9    11    17    19    21    23    25    26
    27    31   162   163   164   165   166   174   189   326   327   328
   329   330   331   332   333   334   342   344   350   352   354   358
   359   362   495   496   497   508   509   518   519   520   521   522
   523   528   676   684   688   692   696   700   836   837   841   854
   855   863   865  1031  1032  1033  1037  1177  1178  1183  1194  1196
  1197  1198  1199  1200  1206  1370  1372  1516  1527  1532  1694  6199
  6200  6201  6202  6203  6204  6211  6213  6219  6221  6223  6366  6367
  6368  6369  6371  6372  6389  6390  6391  6532  6533  6534  6535  6536
  6537  6538  6539  6540  6550  6558  6564  6724  6725  6736  7050  7065
  7066  7067  7068  7072  7075  7242  7244 12406 12407 12408 12409 12410
 12411 12412 12414 12419 12421 12427 12435 12439 12576 12577 12578 12579
 12580 12581 12582 12583 12591 12599 12604 12608 12609 12610 12747 12767
 12769 12777 12949 12950 12951 12953 13286 13292 13456 13620 13626 13627
 13945 18612 18613 18614 18617 18619 18625 18627 18637 18639 18641 18643
 18645 18809 18968 18970 18972 18982 18988 19152 19327 19331 19487 19831
 24820 24821 24822 24826 24830 24836 24838 24840 24842 24846 24993 25003
 25010 25013 25179 25181 25183 25187 25329 25511 25513 25523 25527 25672
 26006 30986 30987 30989 30990 30991 30995 31001 31003 31005 31011 31013
 31015 31019 31172 31186 31190 31332 31334 31342 31356 31670 31686 31698
 31700 31842 31855 31860 32178 32181 37145 37148 37150 37156 37158 37160
 37490 37496 37498 37500 37819 37821 37827 37831 37987 38166 38492 43247
 43248 43250 43252 43254 43255 43256 43260 43262 43264 43266 43268 43270
 43274 43276 43417 43418 43420 43421 43424 43587 43589 43591 43597 43605
 43757 43762 43763 44096 44097 44098 44104 44263 44269 44271 49314 49317
 49318 49320 49322 49326 49328 49330 49332 49336 49485 49486 49488 49489
 49490 49501 49654 49656 49662 49664 49668 49672 49676 49828 49833 49994
 49996 50002 50328 50330 50332 55340 55341 55343 55344 55345 55347 55349
 55357 55359 55509 55510 55513 55677 55679 55681 55693 55695 55846 56016
 56180 61316 61318 61320 61321 61324 61654 61656 61658]",True,True
6orc,[],False,False
5kia,[  5  23  24 164 165],False,False
5k8f,"[41241 41242 41243 41279 41280 41281 41317 41318 41319 41355 41356 43222
 43259 43260 43261 43297 43298 43334 43335 43369 43370 43371 43406 43407
 45212 45248 45249 45250 45285 45286 45321 45322 45357 45358 45393 45394
 45395 45430 47166 47202 47203 47237 47238 47272 47273 47274 47275 47276
 47310 47311 47312 47347 47383 47384 47419 47420 49154 49155 49156 49191
 49192 49193 49194 49230 49231 49300 49337 49338 49374 49410]",False,False
6ptg,[25 26 28 66 67 68 69 83 85 91],False,False
3n5l,[109 110 111 195 196 197 198 366 367 368 369 370 372 539],False,False
3soo,[   0   10  106  751 1163],False,False
6s0t,"[49454 56836 56937 60347 60352 60446 60456 60497 60508 60547 60548 60549
 60559 60560 60561 60600 64083 64187 67833]",False,False
7b3a,"[31988 32023 32024 32061 33602 33603 33604 33639 33640 33641 35148 35149
 35182 35183 35220]",False,False
5udf,[ 86 144 185 186 299 352 406],True,False
6cbx,"[29559 29560 29561 29563 29590 29596 31179 31190 32709 32739 32740 32747
 32806 34326 34327 34356 34357]",False,False
5j46,[  0   1   2  92  93  95 108 156],False,False
6p81,[ 101  102 2198],False,False
6v3n,[  0  16  30  94 140 500 756 758],False,False
6w7x,[20 23 25 26 65 66],False,False
6uuk,[  31   95  161 2978],True,False
3cm1,[   0   12   13   61   62   63  979  980  981  982 1030 1031 1946 1947],True,False
7z7u,[ 7  8  9 38 39],False,False
8ek7,"[ 62592  62593  62659  62660  64913  64914  64915  64916  64917  64981
  64983  64984  64986  65051  65053  65054  65120  65122  65124  67249
  67252  67255  67317  67319  67320  67322  67385  67386  67388  67389
  67455  67456  67458  67459  67527  67528  69591  69592  69594  69595
  69597  69598  69660  69661  69663  69664  69666  69667  69730  69731
  69733  69734  69736  69737  69800  69801  69803  69804  69806  69872
  69873  69875  69876  69941  69942  71944  71946  71947  71949  71950
  71952  71953  72011  72013  72014  72016  72017  72019  72020  72082
  72083  72085  72086  72088  72150  72152  72153  72155  72156  72223
  72226  72227  72230  72293  72295  72296  72298  72362  74304  74305
  74307  74308  74310  74311  74313  74314  74373  74374  74376  74377
  74379  74380  74382  74443  74444  74446  74447  74448  74449  74450
  74452  74513  74514  74516  74519  74520  74584  74585  74587  74588
  74590  74591  74654  74656  74657  74720  74721  74723  76666  76667
  76668  76669  76671  76672  76674  76731  76732  76734  76736  76737
  76739  76799  76800  76802  76803  76805  76806  76807  76868  76869
  76871  76872  76874  76875  76939  76940  76941  76944  76945  76948
  76949  77012  77013  77015  77016  77082  77083  77084  77085  79025
  79026  79027  79028  79029  79030  79031  79032  79092  79093  79094
  79095  79097  79098  79099  79100  79101  79162  79163  79164  79165
  79167  79168  79169  79170  79171  79232  79233  79234  79235  79237
  79238  79240  79302  79306  79311  79375  79377  79378  79380  79381
  79444  79446  79447  81387  81388  81389  81390  81391  81393  81394
  81453  81454  81455  81456  81458  81459  81460  81461  81462  81522
  81523  81524  81525  81526  81527  81528  81529  81530  81532  81533
  81593  81594  81596  81597  81599  81600  81602  81663  81664  81666
  81667  81669  81670  81736  81738  81739  81741  81807  83766  83767
  83768  83769  83770  83771  83772  83773  83834  83835  83836  83837
  83838  83839  83840  83901  83902  83903  83904  83906  83907  83908
  83909  83910  83911  83972  83974  83975  83977  83978  83980  84040
  84045  84046  84048  84049  84113  84115  84116  84118  84119  84120
  84185  84187  84189  86162  86163  86164  86165  86166  86168  86169
  86170  86171  86172  86228  86229  86230  86231  86232  86233  86234
  86235  86237  86238  86298  86299  86300  86301  86303  86304  86306
  86307  86367  86368  86370  86371  86373  86374  86376  86437  86438
  86440  86441  86443  86444  86509  86510  86512  86579  86580  86583
  88549  88550  88552  88553  88555  88556  88558  88616  88617  88618
  88619  88620  88621  88623  88624  88685  88686  88688  88689  88691
  88692  88694  88755  88756  88758  88761  88762  88825  88826  88827
  88828  88829  88831  88832  88895  88896  88968  88969  90928  90930
  90931  90933  90934  90935  90936  90937  90996  90998  90999  91001
  91002  91004  91005  91066  91068  91069  91071  91072  91075  91136
  91138  91139  91144  91206  91207  91208  91209  91211  91275  91277
  91278  93302  93303  93304  93305  93306  93308  93309  93367  93368
  93370  93371  93373  93374  93436  93437  93439  93440  93442  93443
  93504  93505  93507  93508  93510  93572  93573  93575  93576  93642
  93643  95664  95665  95667  95670  95733  95735  95736  95739  95802
  95805  95872  95873  95875  95876  95942  98007  98009  98010  98012
  98076  98078  98079  98081  98145  98147  98148  98215  98217 100338
 100339 100406 100407]",False,True
5et7,"[   0    1   23   46   47   70   71   72   94  761  784  807  808  809
  831  854 1515 1538 1561 1583 1584 1606 1607 2275 2298 2320 2321 2343
 2344 2367 3028 3029 3052 3053 3075 3076 3098 3121 3122 3789 3790 3812
 3813 3835 3836 3859 4542 4543 4544 4566 4589 4590 4613 5304 5305 5328
 5351 6052 6053 6077 6100]",False,False
6v3p,"[ 19  22  57  62  97 102 136 138 141 178 179 180 217 220 257 258 259 297
 298 299 336 337 453]",False,False
5bt8,[49386 49422 51978 54469 54612],False,False
6cx8,"[31236 31322 33010 33140 33587 33726 34174 34319 34767 35346 35359 35926
 36498 36706]",False,False
7mhb,[ 40  58  66 113 114 118 119 126 130 457 459 594 968 969],False,False
3v09,[  25   70  157 1296 2633 2639 2768 3969 3974 5350 5483 6671],False,False
6f62,[6075 6372 6373 6664 6684 6958 6977 7255 7274 7275 7549 7550],True,True
5vir,[  6  13  21  22 109 134 258 266 274],False,False
7z7k,[ 8  9 40 41 42 43],False,False
6r2i,"[  0   1   2  57  58  59  60  61  62  63 173 174 175 176 177 178 289 290
 291 292 293 294 405 406 407]",False,False
6w1w,"[   1    2    4    6  107  108  109  115  116  117  118  119  121  123
  124  125  131  132  133  213  214  220  223  224  225  373  374  378
  384  389  390  394  395  396  400  411  552  564  582  666  681  684
  833  835  855  857 1020 1025 1027 1032 1299 1303 1307 1466 1467 1468
 1472 1486 1490 1491 1492 1654 1656 1664 1666 1827 1855 2280 2302 2638
 2662 2816 2842 2999 3017 3023 3109 3808 4606 4792 4800 4808 4974 5161
 5757 5765 5766 5767 5771 5773 5781 5946 6134 6298 6299 6307 6480 7260
 7268 7274 7796 9103 9107]",True,False
5m4j,[   71   205   206  3799  3937  7719  7720  7725 15244],False,False
3t7y,[  58   95  857  858  932 1686 2486],False,False
5thx,[  4   5  29  32  52  55 342 343],False,False
7tm6,"[    0     1     2    72    73    74    75    76    77    78    79   215
   216   217   218   219   220   221   222   223   359   360   361   362
   363   364   365   366   502   503   504   505   506   507   508   509
   647   648   650   651 10364 10365 10366 10367 10368 10369 10370 10371
 10504 10505 10506 10507 10508 10509 10510 10511 10512 10513 10514 10515
 10516 10648 10649 10650 10651 10652 10653 10654 10655 10656 10657 10658
 10659 10660 10661 10791 10792 10793 10794 10795 10796 10800 10801 10802
 10803 10804 10805 10935 10936 10937 10938 10945 10946 10947 10948]",False,False
6bi4,[ 91 183 321 368 459 508 555 603 652 700 702 750 799 849 898],False,False
5i0e,[13657 16608 18490 18494 18548 18581 18858 20031 20297 21341],False,False
7tm5,"[   0    1   65   66   67   68   69   70   71   72   73  196  197  198
  199  200  201  202  203  204  205  329  330  331  332  333  334  335
  336  461  462  463  464  465  466  467 8549 8550 8551 8552 8553 8554
 8628 8629 8630 8631 8632 8633 8689 8690 8691 8692 8693 8694 8695 8696
 8760 8761 8762 8763 8764 8765 8766 8840 8841 8842 8843 8844 8845 8846
 8893 8894 8895 8896 8897 8898 8899 9018 9019 9020 9021 9022 9023 9026
 9027 9028 9029 9030 9031 9151 9152 9153 9154 9159 9160 9161 9162]",False,False
5i0p,"[   55   221   223   312   964   968  4149  4242  4337  8425  8988  9179
 12926]",False,False
7mys,[ 12  13  38  51  76 103],False,False
5epf,[  0   6  13 247],False,False
7z7l,[ 6  8  9 40 41 42 43],False,False
6bya,[  1  19  20  21  23  24  97  98  99 104 177 259 415 570 573 813 965],False,False
5dlc,"[  69  226  285  292  348  354  356  415  513  703 1355 1591 1654 1786
 1787 2064 2068 2071 2075 2134 2139 2332 3874 3875 3932 4585 4587 4588]",False,False
8g0r,"[21632 21636 21667 21668 21670 21671 21700 21701 21702 21704 21705 21706
 21735 21736 21739 21740 23408 23409 23441 23444 23473 23474 23478 23479
 23507 23508 23514 23515 23541 23542 23543 23544 23548 23549 23550 23551
 25298 25299 25300 25301 25332 25333 25336 25337 25366 25367 25373 25374
 25400 25401 25402 25407 25409 25410 25436 25437 25438 25444 25445 25446
 27255 27256 27257 27258 27290 27293 27324 27325]",False,False
3l39,"[  0   1  71  72  73  74  75  76 112 113 114 115 188 189 190 191 192 193
 269 270 271 272 273 390 391 392 835]",False,False
5vbb,[  22   23   24   66   68  913 1739 1740 1784 1785],False,False
6cxd,"[ 55  56  57  58  59  60  87  88  89 144 146 147 202 203 205 290 291 292
 293 294]",True,False
6zdf,[ 11  57  58  59 104 432],True,False
7skb,"[ 122  142 1004 1005 1006 1007 1029 1030 1232 1233 1234 1254 1255 1256
 1257 1258 1279 1402 1463 1464]",False,False
6qu0,"[   1   28   30   32   85   86   87   88   89  143  144  145  200  201
  202 2328 2329 2330 2331 2387 2388 2389 2390 2445 2446 2447 2448 2503
 2504 2505 2561 2562 4710 4711 4712 4771 4829 4830]",False,False
8g0t,"[35562 35598 35599 35636 35637 37561 37562 37597 37598 37599 37600 37635
 37636 37637 37672 37673 37674 37709 39530 39531 39568 39569 39570 39604
 39605 39606 39607 39641 39642 39643 39678 39679 39680 39681 39714 39715
 41564 41565 41603 41604 41605 41641 41642 41643 41679 41680 41681 41716
 41717 41751 43636 43637]",False,False
7phy,"[    0     1    31    32    33    34    91    92    93    94    95    96
    98   153   154   155   156   158   159   160   161   162   216   217
   218   219   220   221   223   224   225   281   282   283   284   348
   349  1980  1981  1982  2040  2041  2042  2043  2044  2101  2102  2103
  2104  2105  2106  2107  2108  2109  2165  2166  2167  2168  2169  2170
  2171  2172  2173  2174  2175  2229  2230  2231  2232  2233  2234  2235
  2236  2237  2238  2240  2295  2296  2297  2298  2300  2301  2302  2361
  2362  2363  2364  2366  2367  2426  2429  2430  4010  4011  4012  4013
  4020  4074  4075  4076  4077  4078  4079  4138  4139  4140  4141  4142
  4143  4144  4202  4203  4204  4205  4206  4207  4208  4209  4269  4270
  4271  4273  4274  4275  4335  4336  4337  4339  4399  4401  4402  4466
  6050  6369  6428  8068 10210]",False,False
4dlp,[24614 28479 31276 36571 38312 38453 40685 40751],False,False
7miw,[271145 271274 271339 277437 277438 277630 283725 283792 283857],False,False
5u29,"[31979 32014 32050 33933 33934 33969 35882 35917 35918 35919 37784 37820
 37821 37822 37857 37858 39634 39635 39672 39673 39674 39709 39744 39778
 41532 41533 41568 41569 41570 41605 41606 41641 41642 41676 41711 41712
 41746 43506 43507 43508 43509 43543 43544 43545 43579 43580 43581 43615
 43616 43650 43651 45493 45494 45529]",False,False
5k85,"[43842 43843 43858 43874 43891 45839 45857 45858 45877 45878 45897 45917
 45939 45959 45981 46004 46028 46053 47914 47949 47983 48046 48141 48172
 48204 48237 48269 50112 50113 50146 50147 50179 50180 50181 50215 50216
 50251 50287 50323 50359 50396 50433 50469 52429 52430 52431 52466 52467
 52468 52502 52503]",False,False
5cq2,[  0  24 864 888],False,False
7kcn,[],False,False
5t5g,[37],False,False
6pi7,"[  85  142  143 2171 2228 2229 2230 2231 2290 4285 4286 4287 4288 4345
 4346 6373 6434]",True,False
3p2o,[17877 18927 18928 19628 19629],False,False
5jqw,[ 62  64 113 115 164 165 167 266 316],False,False
5ttf,"[58060 58061 58081 58082 58104 58126 63420 63488 63489 63554 63555 63650
 63697 63698 63742 63743]",False,True
7jiw,[  23   71  215  263 1418],False,False
7m3k,[  6  52  72  73 110 119 352 353 355 480 623],False,False
5cqe,"[  54   73  905  924  944 1727 1746 1765 2624 2625 2764 2782 3484 4354
 4392 5293 5311 5348 6075 6093 6151]",False,False
7f8s,"[  11   53   93   94  135  293  415  500  590  676  761  882  883  927
 1171 1210]",False,True
7kxa,[  0   5   6   7  22  23  24  25  41  42  43  60  81  82 317],False,False
6u4x,[  73 1690 1691 1692 1702 3891],False,False
3out,"[ 374  463  464  553  644  735  736  737  829  830  831  832  923  926
 1018 1019 1111 1114 1298 1299 1300 1391]",False,False
7jir,[ 126  181  182  184  871 1086 1346 1709],False,False
5br9,[  33   99  164  165 2396 2464 2465],False,False
7knp,[ 702  710  711  719  728  844  852  868  999 1008 1018 1028 1443],False,False
3p2l,[    0  1912  1953  2298  9526 17224],False,False
5ifz,[],False,False
5m65,"[  34   35   78   79   80  121  122  123  167  168  169 1936 1937 1967
 1968 2008 2009 2010 2011 2051 2052 2053 2054 2096 2097 2098 3877 3878
 3879 3911 3912 3913 3914 3958 3959 3960 3961 4003 4004 4005 4006 4045
 4046 4047 5835 5836 5870 5871 5872 5873 5915 5916 5917 5918 5959 5960
 5961 7794 7795 7796 7841 7842 7843 7888 7889]",False,False
6zj1,[   4  120  133  742  757  769 1382 1984 2543 2577 3173 3770 4407],False,False
5jry,[ 23 232 514 526 527 696 697 709],False,False
3rd5,"[   0   27   28 2317 2349 2378 2379 2380 2405 2406 2407 2443 2444 2464
 4725 4726 4727 4728 4750 4751 4789 4790 4792 4808 4809 4851 4867 7125
 7186]",False,False
3onf,[  49   84  134  585 1156 1347 1532 2101 2223 2350 2351],False,False
5ji5,"[  15   16   47   48  793  794  825  826  827  828 1588 1620 1621 1622
 1623 1656 2400 2401 2432 3218 3220 3221]",False,False
5u4o,"[  38   40   41   43   45   46   71   72   73   74   75  168  169  271
  372  476  478  585  587  589 1007 1014 1120 1542]",False,False
7z2q,[  31   34   98  171  172  178 2045 2046 2047 2117 2281 4243 4476],False,False
5eo6,"[  96  107  121 1305 1315 1316 1451 1453 1460 1461 1471 1589 1597 1598
 1599 1609 1727 1737 1738 1748 1749 1865 1866 1876]",False,False
2q14,"[   89    90    92    93    97   210   211   212   213   214   215   218
   219   333   334   335   336   337   338   340   341   344   349   353
   459   460   461   462   463   464   475   478   586   589   590   602
   606   607   713   715   727   850   854   966   967   968  1093  1099
  1100  1465  6251  6252  6253  6254  6255  6258  6329  6330  6331  6334
  6337  6340  6342  6346  6348  6373  6374  6375  6450  6451  6452  6455
  6456  6460  6467  6468  6495  6496  6497  6589  6591  6593  6595  6597
  6601  6607  6609  6615  6617  6618  6619  6620  6621  6622  6633  6635
  6745  6746  6750  6751  6754  6758  6868  6869  6872  6879  6993  6997
  7005  7257  7261  7386 12552 12553 12554 12555 12556 12558 12559 12560
 12561 12562 12563 12564 12573 12574 12678 12679 12680 12681 12684 12685
 12686 12687 12688 12689 12690 12692 12697 12803 12804 12805 12806 12807
 12808 12809 12810 12811 12812 12813 12816 12823 12824 12932 12933 12934
 12935 12936 12937 12941 12942 12946 12948 12952 12953 13067 13068 13071
 13079 13186 13197 13198 13199 13202 13206 13332 13568 13697 13948 18860
 18861 18862 18863 18864 18865 18866 18870 18871 18872 18873 18874 18875
 18881 18987 18988 18989 18990 18993 18994 18996 18997 18998 18999 19000
 19001 19005 19006 19008 19009 19114 19115 19116 19120 19124 19125 19126
 19127 19128 19131 19132 19135 19136 19248 19249 19252 19253 19258 19261
 19373 19376 19377 19378 19381 19384 19385 19502 19506 19518 19630 19642
 19761 25166 25167 25169 25170 25173 25174 25185 25292 25295 25296 25297
 25299 25300 25304 25311 25423 25427 25430 25431 25432 25435 25436 25438
 25439 25546 25550 25556 25557 25560 25670 25671 25673 25674 25675 25682
 25685 25686 25689 25798 25806 25814 26052 26053 26054 26064 26317 26442
 26556 31449 31450 31451 31454 31455 31462 31467 31468 31469 31577 31578
 31580 31581 31586 31587 31588 31594 31702 31703 31704 31705 31706 31707
 31711 31715 31719 31723 31829 31830 31834 31838 31839 31845 31959 31962
 31963 32087 32088 32094 32474 32593 32594 32713 32837 37728 37729 37739
 37854 37855 37856 37862 37863 37981 37985 38104 38112 38225 38237 38241
 38365 38613 43952 43953 43955 43957 43958 43964 44082 44083 44086 44090
 44093 44098 44208 44216 44342 44345 44474 44475 44844 44848 44849 44972
 50168 50169 50170 50175 50294 50298 50550 50553 50676 50795 50799 50920
 51046 51047 51048 56331 56333 56336 56460 56461 56586 56590 56711 56719
 56834 56838 56841 56963 57085 62474 62595 62599 62721 62724 62847 62848]",False,True
6ckn,[ 19  20  25 102 103],False,False
6g70,"[20549 20550 20553 21598 22159 22160 22161 22162 22634 23136 23179 23180
 23648 24143 24194 25206 25672 26154 26157 26161 26162 26163 26164 27528
 27529 27530 27531]",False,False
7oth,[   0   46   47 2992 2994 2996 3085],False,False
5v0u,[ 23  24  25  26 183 184],False,False
6not,"[31298 31335 31336 31372 31408 31409 33263 33264 33301 33302 33338 33339
 33375 33411 35271 35308 35345 35381 37289]",False,False
6asb,"[ 9826 11343 11363 11382 11383 11385 11404 12031 12067 12073 12100 12112
 12123 12878 13571]",False,False
6b1p,[   9   30  294  313  314  338  613  949  950 1247 1248 1267 1585 2219],False,False
6vzz,[  1   3   4   6 101 191 192],False,False
5bnt,"[  24   31  114  115  204  298  482 1145 1235 1702 1793 2441 2819 3184
 3463 3746 4388]",False,False
7tmf,"[   0   22   24   69   70   71   72  116 1283 1284 1285 1330 1331 1377
 1424 2604 2605 2606 2607 2651 2652 2698]",False,False
7ao0,"[    0    24    25    26    27    31    78    79    80    81    82   133
   134   135   136   137   140   188   189   190   191   244   245   250
   356   410  2188  2189  2190  2191  2195  2242  2243  2244  2245  2297
  2298  2299  2300  2301  2302  2353  2354  2355  2356  2357  2361  2409
  2410  2411  2417  2465  2466  2631  4436  4437  4438  4439  4492  4493
  4494  4495  4496  4548  4549  4550  4551  4604  4605  4606  4607  4660
  4661  4828  6684  6685  6690  6740  6741  6795  6796  6802  7018  8981
  9144  9199 11144 11145 11193 11244 11245 11246 11297]",False,True
7ph1,"[   0   50  101  102  103  154  206 2879 2880 2931 2932 2983 2984 3036
 3089 5772 5773 5774 5825 5827 5878 5879 5880 5931 5932 8762]",False,False
5tf4,"[  95  124  139  140  619  920  921  922  923  924 1008 1009 1010 1011
 1029 1080 1081 1158 1159 1160 1234 1235 1316 1317 1383 1384]",False,False
6bs7,[ 12  55  76 172 234 296],False,False
6udg,[  6  13  23  33  82  98 149],False,False
7m1y,"[  20   21   23   25   26  146  147  149  150  151  272  273  274  275
  276  277  279  525  528 1149 1150]",False,False
8fi4,[   0   26   75   76 1758 1759 1808 1809 1810 1859],False,False
5b8f,"[   35    72  2064  2101  2138  2139  4167  4204  4205  4242  4243  6267
  6304  6342  8364 10495 12584]",False,False
5iz4,[  0   2   3  11  12  13  20  21  22  30  38  47  57 180 181 182 190 191],False,False
5ify,"[   0   13   27   35   36   44   45   54   62   63   70   78   80  203
  209  210  211  212  213  214  240  242  244  272  273  294  302  329
  494  502  510  518  519  527  528  536  537  544  545  552  553  562
  568  570  578  579  595  668  684  693  702  711  720  728  737  754
  763  771  788  795  872  880 1420]",False,False
6y26,[  44 4763 9442 9515 9516 9517 9605],False,False
7jn2,[ 84 197 254 255 483 650 819 877 934],False,False
7tmb,"[    1     2     3    53    54    55    56    58    59    60    61    71
    73   160   161   162   163   164   165   178   180   267   268   269
   270   271   272   375   377   392   394   481   482   483   485   497
   500   600   702   907   910  1011  1013  1015  1017  4480  4481  4482
  4483  4485  4486  4487  4587  4588  4589  4590  4591  4592  4593  4594
  4601  4694  4695  4696  4697  4698  4699  4700  4702  4712  4714  4801
  4802  4803  4807  4911  5234  5240  5339  5447  8958  8959  8960  8961
  8962  8963  8964  8976  9065  9066  9067  9068  9069  9070  9172  9173
  9174  9175  9176  9177  9178  9179  9279  9280  9281  9282  9283  9285
  9392  9493  9503  9509  9617  9925 10027 10029 13488 13489 13490 13491
 13492 13493 13494 13495 13595 13596 13597 13598 13599 13600 13601 13702
 13703 13704 13705 13706 13707 13709 13719 13721 13809 13812 13814 13816
 13826 13916 14240 14242 14248 14351 14449 17958 17959 17960 17961 17962
 17963 17964 17965 17975 18065 18066 18067 18068 18069 18070 18172 18173
 18174 18175 18176 18178 18387 18403 18504 18508 18609 19019 19020 19022
 19023 22474 22475 22476 22478 22481 22583 22687 22689 22691 22701 22705
 23221 23223 23225 23227 23229 23323 26925 26927 26943 27031 27032 27033
 27045 27466 27468 27470 27571 27883 31632 31634 31644 32159 32161 32163
 32167 32265 32267 36373 36380 36382 36384 40510 40520 40522 41035 41037
 44692 44696 44698 45113 45213 45217 49111 49210 49314 49320 49322 49422
 49530 53443 53445 53447 53547 53549 53553]",False,True
7kvy,[  25   26   86 2347 2407 4640 4641],False,False
7swh,[736 757 758 851 852 859 860 867],False,False
5i92,[ 146  163 1836 2356 2374 2376 2394 2395 2396],False,False
7u4h,"[ 162  163  184  185  187  302  391  438  706  721  744 1000 1076 1216
 1242 1249 1283]",False,False
5uft,[  0  76  77  78  79  80  82  83 151 268],False,False
6bhe,[33582],False,False
6o3f,"[   4   18   27   33   36   40   53   57   95  110  128  134  192  195
  460  489  496  543  616  665  722  730  830  840  908  986 1010 1014]",False,False
5vps,[ 9 28 29 30],False,False
7l2a,[110 111 221],False,False
5et8,[ 71 192],False,False
5unb,"[28418 29996 29997 30054 30055 30056 31641 31698 31699 31756 31757 33302
 33303 33304 33361 33362 33363 34982 34983 35042]",False,False
6aqg,[1002 1011 1146 1147 1157 1166 1301 1312 1478 1488 1498 1508 1509 1658],False,False
6f3m,"[128457 130103 130104 131764 133308 134907 138025 138026 138061 138062
 139636 141230]",False,False
6n0w,[ 27  43  54  57 145 184],False,False
5kf0,"[   9   10   11   31   32   33   34   54   55   56   57   58   79   80
   81   82  105  106  422  423  424  443  444  445  462  463  464  465
  466  487  488  489  490  511  535  855  856  857  858  878  879  880
  881  902  903  904  905  906  927  928  929  952  953  976 1265 1266
 1267 1268 1290 1291 1292 1293 1315 1316 1317 1340 1341 1342 1343 1364
 1365 1366 1670 1671 1693 1694 1695 1696 1717 1718 1720 1789 1790 1812
 2109]",False,False
7plq,"[ 9850  9851  9852  9853 10263 10264 10647 10648 11059 11060 11061 11446
 11447 11448 11449 17960 17962 18733 18734 18735 18736 18737 18738 19496
 19497 19498 19499 19500 19501 19502 19505 20261 20262 20263 20264 21024
 21025 21026 21027 21028 21029 21030 21031 21032 21033 21794 21795 21796
 21797 21798 22539 22540 22542]",False,False
5jlt,[   0   15   16   17   18   19   20   21   22 1551 1553 1554],True,False
5m66,"[    0     1    46    47    85    86    87   130   131   132   173   174
   175   216   217   218   261   262   263   302   303  3342  3343  3383
  3384  3385  3427  3428  3429  3473  3474  3475  3476  3521  3522  3523
  3524  3569  3570  3571  3572  3618  3619  3620  3621  3667  3668  3669
  3716  6839  6840  6841  6883  6884  6885  6930  6931  6932  6933  6979
  6980  6981  6982  7027  7028  7029  7030  7075  7076  7077  7078  7123
  7124  7125  7172  7173  7174 10348 10349 10350 10351 10394 10395 10396
 10397 10398 10443 10444 10445 10446 10491 10492 10538 10539 10540 10586
 10587 10588 10634 13854 13855 13856 13857 13895 13896 13942 13987 13988
 14033 14034 14079 17341 17378 17423]",False,False
5c5i,[11109 12328 13497 13875 13879 13977 14387 14710 14711 15116 15555 15935],False,False
6deg,[273 287],False,False
8dur,"[   1   76   77  115  116  117  153  154  155  192  193  230 2284 2285
 2321 2359 2362 2398 2399 2400 2438 2439 2476 4560 4561 4598 4599 4600
 4637 4675 4676 4714 6874 6914 9141]",False,False
7myq,[  5  32  33  89 161],False,False
5vpv,"[  14  131  133  190  249  250  309  310  369  370  430  431  432  493
  494  495  553  554  555  615  616  617  618  678  679  740  741  923
  924  925 1233 1297 2223]",False,False
6n41,"[   0   29   47   62  109  159  161  168  172  183  192  234  365  434
  481  511  603  634  727  762  906  919  922 1161 1199]",False,False
6c87,"[  14   23   33   35   36   39   40   57   77   88   92  132  141  147
  151  155  168  174  176  186  216  246  250  254  256  264  300  303
  316  317  324  335  354  360  368  389  405  439  452  468  470  486
  488  536  558  559  564  583  599  601  626  632  637  698  707  744
  824  838  844  867  871  936  956  961 1024 1031 1040 1054 1092 1097
 1098 1243 1873]",False,True
7u5f,"[  0  22  27  51  52  70 213 216 231 232 233 279 348 366 367 384 404 771
 772 787 801]",False,True
6c46,"[  38   97   98  121  162  295  300  336  369  409  448  495  536  644
  681  713  763  774  908 1322]",False,False
2ouw,[  0   1  53  54  55  56  57  58 163 164 166 274 275 276 277],False,False
6xdh,[  0 245 257 268 363 473],False,False
7bgn,"[21495 21857 21893 22236 22589 22590 22962 22963 23304 23336 23662 24027
 24356 25041]",False,True
6ryg,[  13   59   60   67  113  114 4102 4351 6249 6250],False,False
6bqz,[173 174 181 237 238 289 296],False,False
3ond,[ 325  629  935 1038 1244 1556 1870 2298 2404 2405 2936],False,False
2pnk,"[262414 265008 265066 265120 265202 267584 267585 267586 267587 267657
 267702 267703 267704 267705 267784 270157 270218 270219 270220 270221
 270222 270245 270294 270295 270325 270326 270327 270328 270329 272718
 272719 272791 272792 272793 272794 272795 272814 272815 272869 272870
 272892 272893 272894 272895 275327 275328 275329 275401 275402 275403
 275404 275413 275414 275415 275490 275491 275492 277795 277868 277869
 277870 277871 277872 277880 277943 277956 277957 277958 277959 280382
 280383 280384 280456 280457 280458 280459 280462 280463 280464 280539
 280540 280541 282821 282893 282894 282895 282896 282907 282967 282968
 282983 282984 282985 283061 285316 285393 285394 285466 285467 285468
 285469 285470 285546 285547 285548 285549 287850 287923 287924 287925
 287926 287935 287997 287998 288012 288013 288014 288091 290362 290436
 290443 290504 290505 290506 290520 290598 290599 290600 292869 292942
 292943 292944 292962 293016 293017 293040 293041 293042 295434 295435
 295510 295511 295530 295531 295610 295611 297862 297863 297938 297958
 297959 298013 298037 300340 300341 300415 300427 300428 300506 305255]",False,True
5reg,[15956],False,False
6an0,[  7  80 179 184],False,False
6u94,[  0   1  19  20  21  22  41  42  64 161 162 163 185 188 199 223 351],False,False
3k9i,[  7   8  48  49  59 518 607],False,False
7l9r,[  0   5   6   7   8   9  10  11  45  87 151 193 230 288 327],False,False
5u9p,"[   0    8   24   25   41  223  238  242  259  493  509  527  682  683
  872 1318]",False,False
4df9,"[104905 104906 104907 104971 106078 106079 106080 107205 108356 109522
 109523 109524 111685 111747 111748 112825 113918 115036 116112 118275]",False,False
6dma,[ 0  8 11 12 43],True,False
7t35,[ 6 10 11 64 65],False,False
7swk,"[   0    1   32  131  183  194  195  196  217  219  242  244  295  326
  392  393  412  413  437  600  601  622  649 1021 1033 1124 1192 1521
 1540 1557]",False,True
7u5q,[ 22  23  35  39  47  53  96  97 100 104 108],False,False
7qir,"[   0   18   19   20   21   22  123  124  125  126  127  128  129  130
  232  233  234  235 3871 3872 3873 3874 3875 3876 3877 3978 3979 3980
 3981 7677 7678 7679 7680 7681 7682]",False,False
5usx,[  68   69  115  160  257 1503 1551 2860 5700],False,False
7ao1,"[29202 29203 29226 30435 30436 30458 30459 30481 30482 30504 31642 31667
 31668 31692 31714 31739 32901 32902 32927 32951 32952 32974 34166 34191
 34216]",False,False
8ft7,"[   1   35   37   70   71   72  106  107  141  142  143  177  178 1947
 1948 1982 1983 1984 2018 2019 2053 2054 2055 2089 2090 2124 2125 3888
 3889 3890 3924 3925 3959 3960 3961 3995 3996 4030 4031 4066 5829 5864
 5865 5935]",False,False
5wdh,[ 24  25 129 130 131 239],False,False
8g0u,"[78335 78378 78465 78466 78509 78510 81670 81671 81672 81714 81715 81716
 81758 81759 81760 81802 81803 81804 81846 81847 81890 81891 81934 85008
 85009 85010 85052 85053 85054 85055 85097 85098 85099 85100 85142 85143
 85145 85187 85188 85189 85232 85233 85234 85277 85278 85279 85322 85323
 88436 88437 88438 88440 88480 88481 88482 88483 88484 88485 88527 88528
 88529 88530 88572 88573 88574 88617 88618 88619 88661 88662 88663 88664
 88707 88708 88752 91858 91859 91860 91903 91904 91905 91948 91949 91950
 91992 91993 92036 92037 92080 92081]",False,False
5hl6,[  27   28 1535 1536 1589 1590 1591 1592 1640 1641 1642 1643 3390 3444],False,False
5mbz,"[    0    68    69    72  4040  4177  4178  4180  8094  8237 12220 12221
 16265 16266 16268 16409]",False,False
5ko9,[24368 24369 26888],False,False
7jma,[],False,False
6wrh,[  0 110 111 112 114 196 197 198 363],False,False
5bnz,"[50725 52346 52407 53974 55599 57031 57161 57223 58591 60078 60079 60343
 61632 61695 61834 64929 66348 67840 67898 69392 77048 77049 78545]",False,False
5kwv,[ 22  67  68  86 229 237 288],False,False
3qtt,"[  16   17   18   19   20   21   36 1388 1656 1661 2915 2917 2920 3005
 4063]",False,False
6qsb,"[    0     1    43    44    45    46    47    48    49    50    51   147
   148   149   150   151   152   153   154   253   254   255   256  2260
  2261  2262  2263  2264  2265  2266  2267  2268  2363  2364  2365  2366
  2367  2368  2369  2370  2371  2372  2470  2471  2472  2473  2474  2475
  2476  4548  4549  4550  4551  4552  4553  4554  4555  4556  4557  4653
  4654  4655  4656  4657  4658  4659  4660  4661  4662  4760  4761  4762
  4763  4764  4765  4766  6891  6892  6893  6894  6895  6896  6897  6898
  6899  6900  6997  6998  6999  7000  7001  7002  7003  7004  7103  7104
  7105  9177  9178  9179  9180  9181  9182  9183  9184  9283  9284  9285
  9286  9287  9288  9289  9290  9291  9390  9391  9392  9393  9394 11513
 11514 11515 11516 11517 11518 11519 11619 11620 11621 11622 13785]",False,False
6bhg,[],False,False
6aqz,[  68   95  683  782  783  877  961  971  972 1056],False,False
3tmg,"[46309 48750 48751 48805 48806 48807 48860 48861 51223 51224 51275 51276
 51277 51327 51328 51329 51330 51331 53724 53725 53726 53727 53728 53779
 53780 53781 53829 53830 53831 53832 56245 56246 56247 56295 56296 58673]",False,False
3oow,"[  173   174   175   177   243   244   246   247   248   249   317   318
   319   320   323   464  3115  3290  3292  3294  3300  3373  3374  3375
  3389  3391  3393  3394  3446  3447  3448  3449  3491  3493  3495  3497
  3501  3521  3522  3665  3666  6397  6398  6483  6485  6486  6487  6489
  6530  6566  6567  6568  6569  6602  6603  6604  6605  6657  6658  6659
  6676  6677  6678  6750  6751  9556  9714 12798 12950 12952 13107 13108
 13109 16051 16053 16126 16346 19217 19430]",False,True
6efw,[  4  21  32  49  86 149 212 313],False,False
8g0v,"[55627 55673 58635 58681 58727 58771 58772 58817 58864 61802 61848 61895
 61896 61897 61942 61943 61944 61945 61990 61991 61992 61993 62039 62040
 62041 65042 65090 65091 65092 65138 65139 65140 65141 65187 65188 65189
 65234 65235 65236 65237 65283 65284 65285 65286 65334 65335 68411 68412
 68459 68460 68461 68508 68509 68510 68511 68557 68558 68608 68609]",False,False
6u2a,[8399 8400 8770 8771 9165 9166 9167],False,False
6aq3,[163 248 255 334 342 354 361 446 447 454],False,False
6y29,"[   0   35   36  112  113  114  189 4082 4160 4161 4162 4238 4239 4240
 4241]",False,False
3sc3,[   0   25   51   77   78 1148 1200 1201 2245 2246],True,False
6f3n,"[78941 78942 78943 78955 78956 78957 80172 80177 80226 80227 80233 80234
 81462 81476 82686 82687 82740 83966 83979 84020 84021 84035 84036 85184
 85186 85238 85239 85241 85242 86514 86515 86516 86528 86529 86530 87746
 87748 88985 89000 89039 89040 89041 89055 89056 89057 90269 90274 92724
 92725]",False,True
5mc1,[   72   217  4451  4596  4600  8902  9051 17882 17884 17885 18031],False,False
5vpr,[ 18  22 210 258 276],False,False
6nab,[38124 38126 39583 39634 40324 40325 41088 41775 42485 44693 45405 46849],False,False
5kzt,"[54296 54297 54340 55638 56846 56916 56917 56952 58173 58207 59520 60752
 60793 62010]",False,False
3srx,[ 125  505 2825 3212 3972 4351 4729 5107 6227],False,False
6s1u,[ 9996 10548 10549 10550 10591 11092 11093 11132 11638 11639],False,False
7ao5,"[  18   19   20   36   37   58   59   87 1169 1192 1193 1194 1222 1223
 1224 1251 1252 1253 1280 1281 1282 1310 1311 1340 2427 2428 2429 2456
 2457 2458 2459 2485 2486 2487 2488 2515 2516 2517 2574 3689 3690 3691
 3718 3719 3720 3747 3748 3749 3777 3778 3779 3807 3808 3809 3837 4952
 4954 4981 4982 4983 5011 5012 5013 5041 5042 5071 6212 6213 6241 6242
 6271 6272 6301]",False,True
3paj,"[  27  142 1825 1879 1880 2053 3697 3698 3699 3754 3759 3814 3815 3933
 5574 7680]",False,False
5umg,[ 12  16  17  59  73 117 118 119 120 129 130 131 178 236 339],False,False
6f3o,"[ 89446  89447  89448  90845  90846  90905  90906  90907  90908  90909
  90910  92280  92281  92282  92283  92341  92345  93675  93680  93733
  93734  93735  93741  93742  95105  95109  95162  95163  95164  95165
  95167  95168  95169  95170  96495  96496  96499  96553  96554  96560
  96561  96612  96619  97916  97917  97920  97921  97974  97975  97980
  97981  99302  99303  99306  99360  99361  99362  99367  99368  99419
  99420  99421  99426  99427  99428 100718 100719 100721 100722 100776
 100777 100778 100782 100783 102098 102099 102102 102103 102156 102157
 102164 102165 102214 102215 102216 102217 102223 102224 102225 102226
 103540 104997 105055 105056 105057 105058 105067 105068 105069 105070
 106376 106432 106441 107767 107880 107891 109185 109242 109243 109247
 109248 110624 110631 110682 111981 111982 111983 112041 113354 113355
 113414 113415 114754 114755]",False,True
3q58,[   0   20   40 1305 1325 1345 2647 2648 2668],False,False
7k47,"[  0   5  27  28  29  31  32  33  34  35  45  46  47  48  49  50 106 107
 108 109 110 111 112 118 121]",False,False
5m4g,[ 4101  4236  4237  4240  8346 12387 16497 16498 16499],False,False
3ugs,[  21  169  217  259  261 1020 2213 4372 5284],False,False
6n1f,[255 310 311 420 421 422 523],False,False
5b8i,"[  32   65   98  132  166 2330 2363 2397 2398 2432 2433 4643 4644 4678
 4679 4713 6989]",False,False
5vxn,"[ 7034  8167  8642  8661  8698  9153  9269  9668  9669  9688  9729 10185
 10187 10224 10299 10300 11177]",False,True
3npg,[   0   29   30   32  272 1628 1685 1686 1699 3315 6987 8617],False,False
8bqi,[   1   46   47   64   65  127  128  130 2669 5364 5365 5432 5495],False,False
6xj3,"[33391 34920 34921 36459 36658 36659 36698 38033 38110 38114 39619 39623
 39783 39866 41119 41199 41282 42629 42630 42662 42702 42706 42708 42901
 42941 45740 45743 45836 47262 47301 48874]",False,False
6qky,"[52996 53066 53102 54683 54719 54720 56221 56255 56291 56326 57814 57916
 59408 59439 59474]",True,False
7r59,"[   0    2   21   68  196 1148 1153 1191 1192 2386 4707 4745 4749 4750
 4790 4874 5916]",False,False
7njz,[  20   22  103  104 1525 1601 1924 1926 1927],False,False
7r0k,"[18030 18315 18587 18870 19140 19161 19162 19437 19721 19722 19723 19742
 20016 20017 20296 20316 20587 21153 21425 21426]",False,False
2o5r,[  0   1 154 155 156 157 158 159 268 269 270 275 276 277],True,False
3iuu,[ 46  47  48 187 188 189 190 194],False,False
6c1a,[13974 13980 13987 15369 16733 16734 16746 16747 16785 16797 19531],False,False
5vn6,[ 40 328 406],False,False
5kob,[  8  26  27  28  65 233 251 263 265 281 458 663],False,False
6ckg,"[  109   226  1599  1601  1602  1604  1649  1650  1652  3412  5223  5225
  5228  5229  5230  5278  5279  5280  5281  5328  5381  5382  5482  7292
  7393  8844  8846  8847  8848  8850  8895  8897  8900  8901  8946  8947
  8951  8952  8953  8998  9003 12423 12426 12474 12475 12525 12528]",False,True
5w7z,[  95  105  113  999 1112 1113 1215],False,False
6d6k,"[  1   2  33  34  56  57  58  59  60  82  83 107 130 190 191 192 329 455
 456 562]",False,False
5wde,"[  48   78  100  130  138  139  182  183  184  209  239  241  243  245
  262  263  280  281  282  283  316  347  349  370  371  398  404  405
  406  407  452  488  489  490  491  507  567  568  569  570  571  603
  604  615  647  648  649  697  709  711  713  751  752  773  774  775
  776  778  830  831  832  833  882  883  884  885  910  911  952  953
  954  956 1020 1021 1022 1023 1082 1083 1084 1085 1086 1137 1138 1139
 1140 1141 1195 1196 1197 1199 1254 1255 1256 1340 1341 1342 1393 1394
 1395 1446 1447 1448 1449 1501 1502 1503 1554 1555 1556 1608 1753 1754
 1806 1807 1860 1862 1863 1915 1916 1917 2136 2216 2323 2324 2378]",False,False
7buz,"[   0    1    2   29   30   31   32   87   89  202 1666 1667 1668 1669
 1724 1725 1726 1727 1783 1785 1899 3377 3378 3379 3380 3435 3437 3497
 3554 5086 5198 5201 6784]",False,False
8dos,"[22408 22436 22488 22516 23717 23772 23795 23799 25061 25062 25089 25090
 25119 25120 25144 25173 25174 25202]",False,False
7qiq,"[   0   18   19   20   21   22  126  127  128  129  130  131  132  237
  239 4106 4107 4108 4109 4110 4111 4216 4217 4218 4219 4220 8141 8142
 8143 8144 8145 8253]",False,False
6oew,[  7   8   9  10  15  42  44  81 106 108 109 114 145 439 440 451],False,False
5o7y,[  23   25 1703 1704 1705 1751 1752],False,False
6cfp,[  2  14  38  39  51 297],False,False
3l4e,[  0  17  19  21  22 121 225 226 227 228],False,False
8fuy,"[   1    3    5   48   50   51   53   67   68   70  132  133  134  135
 1368 1369 1370 1371 1374 1435 1436 1437 1438 1439 1440 1501 2702 2703
 2704 2705 2706 2707 2768 2769 2770 2771 2772 2773 2835 2836 2837 2838
 4070 4071 4072 4073 4074 4075 4136 4137 4138 4139 5398 5399 5400 5401
 5464 5465 5466 5467]",False,False
2oik,[33893 33933 33989 35685 35737 35760 35815 37510 37548 37549 37587 37607],False,False
8fi5,[   0   21   22   61   62   63  103 1297 1298 1338 1339 1340 1380 2716],False,False
5ixu,[ 0  1  2  3  4  5  8 40 41 42 43 44 82 83 88],False,False
5jay,"[  34 1068 1104 1105 2159 2195 2196 3251 3287 3288 3324 4375 4376 4413
 5464 5465 6517 6553 6554 7604 8688]",False,False
5l3h,[ 69 112 133 155],False,False
5iyj,[ 11  59  61 109 157 159],False,True
6tgt,[  41   42   43   44   83 2626],False,False
5j3e,[ 8379  9303  9304  9344  9345  9346 10204 10246],False,False
7tm4,[  0 129 130 131 132 133 134 135 136 137],True,False
6cby,[12391 12392 12414 13327 13328 13351 13352 13376],False,False
6ude,[1177 1389 1401 1413 1424 1425 1639 1652],True,False
8f8u,[  38   77  934 2710],False,False
6h5t,[ 37  73 110 111 150 151 152 191 192 231 232 271 272 312 392],False,False
7ao2,"[    0    26    27    28    29    30    31    33    82    83    84    85
    86    88   139   140   141   142   143   144   146   197   198   199
   200   255   256   257   258   259   261   373   376   429   486  2500
  2501  2502  2503  2504  2505  2507  2560  2561  2562  2563  2564  2621
  2622  2623  2624  2625  2626  2627  2628  2629  2683  2684  2685  2686
  2687  2745  2746  2747  2748  2749  2750  2751  2753  2806  2807  2866
  2867  2868  2869  2874  2987  2989  5172  5173  5174  5175  5176  5234
  5235  5236  5237  5238  5239  5240  5296  5297  5298  5299  5300  5357
  5358  5359  5360  5361  5363  5365  5418  5419  5479  5481  5482  5485
  5602  5603  7860  7861  7862  7864  7866  7920  7921  7922  7981  7982
  7983  7988  8042  8102  8104  8105  8106  8108  8227 10541 10599 10600
 10601 10602 10604 10660 10721 10845 10846 13204 13205 13207 13325 13326
 13327 15921]",False,True
6w04,[  0  77 121],False,False
5hsx,[133 408 801 934],False,False
5uus,[152 153 154 159 275 276 277 278 507 743],True,False
7jit,[  28   30   84   85   86  141  143  198  254  374  427  656 1216],False,False
7u56,[  7  70 114 134 143 211 264 293 361 717 811],False,False
6onw,[  86   87   91   97   98  153 1276 1278 1326 1327 1365 1366 2746],False,False
7k86,"[36036 37400 37444 37447 38708 38755 41290 41339 42563 42609 42610 43841
 43981 43983 45211 47633]",False,True
3pei,[ 48  85 160 198],False,False
6v56,[12 37 39 60 86],False,False
6aqy,[ 71 573 574 584 656 664 737 738 746 747 821 829 830 904 905 983],False,False
7k74,"[   0    5    9   22   30   34   53   55   59   61   68   69   71   75
  124  140  161  162  164  175  198  201  203  208  209  211  215  217
  221  222  224  226  230  232  234  237  238  240  244  246  251  252
  253  254  255  257  259  261  267  268  269  271  275  277  289  291
  293  297  301  315  317  318  319  320  329  331  340  342  344  346
  351  353  355  357  361  362  363  372  394  395  397  409  410  427
  428  430  432  434  445  455  461  473  477  496  498  509  511  527
  542  551  556  584  585  592  601  603  605  607  609  622  635  637
  652  653  655  668  674  693  714  716  726  728  730  769  771  773
  775  777  779  781  785  787  796  803  805  813  866  868  874  881
  883  894  896  906  910  918  919  940  942  946  956  958  960  962
  966  976  989  991  993 1019 1021 1023 1032 1034 1036 1044 1067 1069
 1093 1095 1097 1099 1107 1109 1112 1122 1124 1126 1137 1143 1150 1152
 1154 1164 1176 1181 1224 1227 1231 1236 1238 1240 1242 1244 1262 1264
 1275 1279 1287 1297 1329 1337 1348 1350 1357]",False,True
3l2n,[ 23  24  26  28 218 219 220 221 222 226 227 228 229 423],False,False
7tm7,"[    0     1    40    41    42    43    44    45   121   122   123   124
   125   127   201   202   203   204   205   206   207   282   283   284
   285   286   287   288   289   364   365   366   367   368   444   445
   448  5060  5061  5062  5063  5064  5065  5136  5137  5138  5139  5140
  5143  5144  5145  5146  5147  5212  5213  5214  5215  5216  5217  5223
  5224  5225  5226  5227  5228  5290  5291  5292  5293  5305  5307  5308
  5309  5366  5367  5368  5369  5370  5387  5388  5389  5390  5391  5447
  5448  5449  5469  5470  5471  5532 10178 10179 10181 10183 10198 10199
 10200 10201 10276 10277 10278 10279 10280 10281 10282 10283 10356 10357
 10358 10359 10360 10361 10362 10363 10364 10365 10436 10437 10438 10439
 10443 10444 10445 10446 10516 10517 10525 10527]",False,False
5keu,[ 102  121  172  361  377  555  854 1110],False,False
3opq,"[   30    33    90    91    92   151   152   156   214   215   216   279
   281   284   345   405   407  2489  2490  2491  2612  2613  2615  2616
  2618  2741  2742  2744  2746  2804  2869  2870  2872  4973  4974  4977
  5035  5036  5096  5097  5098  5099  5104  5168  5225  5226  5227  5228
  5230  5355  5356  5358  7390  7391  7393  7395  7396  7459  7460  7461
  7463  7464  7468  7524  7525  7589  7592  7593  7594  7596  7717  7718
  7719  7720  7722  7723  7781  7846  7847  9874  9938  9939  9941  9942
  9947 10007 10009 10072 10073 10074 10076 10077 10201 10202 10203 10204
 10205 10206 12344 12410 12411 12412 12414 12479 12541 12545 12670 14814
 14873 14874 14875 14877 15002 15003 15004 15006 17312]",False,True
3sqm,[ 87  88  89 225 226 227 228 229 230 372],False,False
7tmg,"[   1   33   34   66   67   68  100  101  133  134 1408 1409 1441 1442
 1443 1474 1475 1476 1508 1509 1510 2842 2875 2876 2877]",False,False
5ha5,[40440 40441 42608 44693 45056 49087],False,False
6uzi,[  8   9  12  27  29  33  69 162 177 182 292 293 313],False,False
4dyu,"[  34   37  103  105 2095 2096 2099 2165 2166 2169 2235 2237 2305 4244
 4247 4315 4317 4385 6459 6460]",True,False
6m75,[  0  10  20  30  40 376 386 396 406 416 427 774 784 794 804 815 826],False,False
6bqy,[21434 21461 22500 22550 23621 23649 23650],False,False
6blj,[  0  14  15  37  38  61  62 344 345 367 368 369 382 408],False,False
6b9u,[  0  12  24  36  37  52  54  67 289 290],False,True
3tmq,"[  34   35   37 2501 2502 2503 2570 2571 2572 2573 2641 2642 2643 2645
 2714 2716 5057 5058 5130 5131 5132 5202 5203 5204 5205 5275 7613]",False,False
7mi0,[  0   1   2   3  12  13  14  15  38  41  54  55  56  67  68 155 156 157],False,False
3qoe,[  39   40   41 1373 1374 1375],True,False
3p0x,"[   0   35   37  105  106  112  180  181  182  187  188 3493 3494 3506
 3563 3564 3580 3581 3640 3641 3655 3656 3717 3718 3719 3720 3731 3732
 3733 3734 7077 7078 7146 7147 7148 7156]",False,False
7jp4,[12987 13736 13768 13769 14522 14554 14555],False,False
7jiv,"[   1   26   28   80   82  134  188  189  191  195  243  244  245  246
  247  360  408  410  461  513  569  571  620  626  839  840  841  889
 1162 1164]",False,False
5mxb,[   7    8   50   51   52 1490 1491 1492 1535 1536 2957 2958],False,False
3r7k,"[    0    33    34    98    99   100   101   165   166   167   168   233
   234   235   300   301  2610  2611  2612  2613  2614  2615  2679  2680
  2681  2745  2746  2747  2748  2749  2750  2813  2814  2815  2816  2817
  2818  2819  2883  2884  2885  2886  2887  2951  2952  5283  5286  5348
  5349  5350  5352  5353  5354  5421  5422  5423  5489  5490  5492 18535]",False,False
5vm8,"[  0   1   2   5   6  28  29  30  38  44  45  54  72 116 117 127 128 138
 139 149 176 177 188 189 199 210]",False,False
3re3,[   0   23   80   81   82 1451],False,False
5end,[ 1 24 26 28],False,False
7tmd,"[37771 39413 39414 39471 39476 39499 39508 41062 41063 41092 41093 41094
 41095 41121 41122 41126 41127 41151 41152 41158 41159 41182 41190 41211
 42712 42713 42714 42715 42742 42746 42770 42778 42799 42800 42809 42810
 42827 42841 42857 42872 44364 44371 44392 44393 44403 44404 44421 44436
 44450 44451 44467 44469 44479 44480 44481 44499 44500 44501 44509 44510
 44531 44532 44539 44563 46036 46037 46054 46055 46064 46087 46094 46120
 46121 46122 46123 46150 46151 46152 46180 46181 46183 46211 46214 46215
 47713 47714 47739 47740 47742 47743 47744 47771 47772 47773 47803 47804
 47805 47834 47835 47836 47867 47868 49390 49391 49420 49421 49422 49450
 49452 49453 49481 49484 49516 51056 51086 51097]",False,False
5ije,[  32   34   36   38   40   69   70   71 1580 1581 1582],False,False
5juw,"[  24   46   47   69   70   92 1039 1061 1083 1084 1106 1129 2060 2082
 2083 2105 2106 2128 3073 3074 3096 3097 3120 4071 4072 4118 7012]",False,False
5izt,[183 272 273 280 287 295 367 368],False,False
6v91,[ 54 233 275 276 786],False,False
3u0f,[69328 70673 72033 73392 74705 74706 76022 76023 76071],False,False
7bq6,"[   0   32   33   97   98   99  129  130  162 1269 1297 1300 2533 2534
 2564 2566 3798 3891 5057 5088 5119]",False,False
5v77,[  2   6  13  25  26  51  66 100 122 298],False,False
6et8,[    0     2     3     4    94 54299 54389 54392 56975],False,False
5ts3,[  6 129 130 145 153 293 294 295 310 426 427 428 429 430 431 549 550 551],False,False
6n39,[  2   3   5  21  41  64 324],False,False
5hg0,[27 28 29 30 31],False,False
7z0u,[  8  26  42  60  79 114],False,False
8g0s,"[   1    3   20   22   24   26   27   53   54   55   57   58  106  107
  108  109  110  111  112  161  162  163  164  165  166  216  217  218
  219  220  221  222  271  272  273  274  275  276  326  327  328  329
  331  381  382  383  384  385  386  436  437  438  439  440  491  492
  493  494  495  545  546  547  548  549  550  551  601  602  603  604
  605  606  656  657  658  659  660  711  712  713  714  765  766  767
  768  769  770  821  822  823  824  825  876  877  878  879  929  930
  931  932  934  985  986  987  988  989 1041 1042 1043 1096 1151 1152
 1153 1154 1206 1207 1208 1259 1260 1261 1262 1263 1316 1317 1318 1536
 1590]",False,False
5euf,"[11576 12994 13749 14138 14139 14140 14141 14150 14502 14545 14546 14918
 15241 15718]",False,False
5jvl,"[ 59454  59516  63093  63151  63418  63474  63475  63523  63525  66917
  67136  67198  67373  67444  67445  67446  67515  69657  70882  71050
  71132  71208  71210  71212  71279  71280  73680  73681  73737  73738
  74218  74313  74558  74560  74611  74612  74664  74665  74666  74720
  74721  74722  77481  77707  77761  77762  77763  78010  78012  78152
  78262  78461  78510  78556  78557  78558  78612  78613  81649  81703
  81750  81751  81752  81757  81758  81811  81820  81821  81822  82107
  82164  82216  82218  82265  82266  82322  82323  82324  82325  82382
  85133  85191  85193  85194  85251  85252  85253  85309  85310  85311
  85336  85366  85367  85421  85422  85423  85476  85477  85478  85531
  85532  85533  85534  85587  85588  85589  85590  85645  85647  85678
  85731  85732  85733  85786  85787  88973  88974  88975  89028  89030
  89032  89034  89080  89081  89082  89083  89107  89108  89137  89138
  89139  89194  89195  89196  89233  89582  89638  89692  89693  89694
  89747  89748  93087  93088  93089  93146  93148  93443  93500  93557
  93610  93611  93664  93665  97073  97075  97076  97132  97133  97134
  97191  97192  97193  97250  97251  97308  97364  97365  97418  97419
  97420  97421  97474  97476 101043 101098 101099 101100 101155 101156
 101157 101212]",False,False
2ogi,[21460 21494 22259 22291 22292 23075 23076 23829 23862 23863],False,False
5ky6,"[57145 57146 57226 57227 59099 59175 59176 59177 59178 61035 61036 61112
 61113 61114 61115 61116 61194 63039 63041 63117 64963 64964 65041 65042
 66813 66814 66892 66893 66894 68735 68815 68817]",True,False
3on5,[ 19  20  21 103 104 105 363 365 715 893 978],False,False
7btj,"[33726 33727 33782 33783 33818 33819 33828 33830 33855 33856 33880 33892
 33893 33929 35385 35386 35426 35427 35474 35518 35520 35570 35579 35616
 35617 35654 35691 35692 35729 37193 37194 37234 37235 37236 37275 37277
 37319 37320 37433 37434 37471 37472 37473 37509 37510 37547 37548 39090
 39310]",False,False
6c49,[  9  17 108 116],False,False
5epl,[],False,False
5tqv,[  0  11  12 122 133 145 267 268 279],False,False
5wch,"[26612 27903 29260 29389 30496 30498 30547 30599 30629 30679 31793 31842
 31925 31975]",False,False
8dp2,[ 12  13 106 120 255],False,False
6s0v,"[14620 18175 19914 20039 20329 21695 21725 21726 21761 21762 23508 23858
 25277 25278]",False,False
6v53,[ 21  23  31  88  89  91  92 121],False,False
7szv,[ 18  80  81 146 154 200],False,False
7rji,[  0  48  72 122 123],False,False
5m67,[   57   114   115  5650  5651  5710  5711  5771 11267 11268 11329 11330],False,False
6ccg,[12548 12549 13098 13609 14163 14685 14686],False,False
5u1p,[  4  60  66 117],False,False
6nen,[  0  66  98 131 132 217 660],False,False
