# Supplementary material for: Robust and automatic beamstop shadow outlier rejection: combining crystallographic statistics with modern clustering under a semi-supervised learning strategy
Source: Acta Crystallogr D Struct Biol. 2024 Oct 1;80(Pt 10):722–32. doi: 10.1107/S2059798324008519 (PMC11448920; doi:10.1107/S2059798324008519)
Supplement: Supplementary file 4 [file d-80-00722-sup4.txt]

6dj8,"[27278 31525 32569 32606 33598 33635 34655 34692 35673 35710 36664 36667
 38676]",False,False
7r3w,"[   9   10   11   12   40   41   42   43   46   74   75   76   77   78
  110  111  112  113  114  147  148  186  220 1010 1011 1012 1013 1042
 1043 1044 1045 1046 1079 1080 1081 1082 1116 1117 1118 1119 1120 1155
 1156 1157 1158 1194 1204 2045 2046 2047 2078 2079 2080 2114 2115 2116
 2117 2118 2119 2152 2153 2154 2155 2156 2191 2192 2193 2194 2230 2231
 3096 3097 3098 3099 3100 3135 3136 3137 3138 3139 3140 3174 3175 3176
 3177 3213 3214 3215 3216 3252 3328 3410 4133 4134 4135 4136 4143 4171
 4172 4173 4174 4209 4210 4211 4248 4360 5220 5295 6313]",False,False
8dq9,"[   0   34   35   36   37   72   73   74   75  111  112 1021 1022 1023
 1024 1025 1059 1060 1061 1062 1063 1065 1099 1100 1101 1102 1140 1141
 2050 2051 2052 2053 2054 2090 2091 2092 2093 2095 2130 2131 2132 3075]",False,False
6qev,"[  128   132  2280  2321  2369  2455  2457  2776  4492  4493  4672  6648
  6649  7016  7146  8865  8873 13097 13195 13376 13507 17548 23410 29207]",False,False
8fi6,"[   0   26   27   28   76   77   78   79   80  128  129  179 1987 1988
 1989 2038 2039 2040 2041 2090 2091 2092 2142 2143 2195 4074 4126 4127]",False,False
8fi3,"[   1    3    4    5    6   10   52   53   54   55   56   57   58   62
  105  106  107  108  109  110  158  159  160  161  213 1247 1248 1249
 1250 1251 1252 1300 1301 1302 1303 1304 1305 1353 1354 1355 1356 1357
 1406 1407 1408 2491 2492 2493 2494 2545 2546 2547 2597 2598]",False,False
7rbs,"[    1     2    38    39    40    44    45    46   117   118   119   120
   121   122   195   199   274  2286  2287  2288  2289  2290  2291  2292
  2293  2364  2365  2366  2367  2368  2369  2370  2371  2445  4568  4569
  4570  4571  4574  4575  4577  4643  4644  4645  4651  4652  4653  4724
  4727  4730  6887  6888  6890  6891  6892  6894  9173  9323  9571 11632]",False,False
7tmv,"[   0   17   35   36   54   73   74  708  727  728  747  748  767  768
 1446 1447 1466 1485 1486]",False,False
8dor,"[    0     1     2     3     4   324   325   326   327   328   329   330
   331   332   333   334   335   336   337   338   339   340   341   342
   344   345   346   709   715   717 11069 11070 11073 11074 11075 11076
 11077 11078 11079 11080 11081 11082]",False,False
7rsf,[  63   64   73   74  203 3530 3535 3599 3665 3666 3736 3737 3834],False,False
6cbx,"[29559 29560 29561 29563 29590 29596 29657 29722 31179 31190 32709 32739
 32740 32747 32806 34326 34327 34356 34357]",False,False
6v3n,[  0  16  24  30  32  94 140 286 500 756 758],False,False
6uuk,[43 44],True,False
7z7u,[ 7  8  9 38 39 40],False,False
8ek7,"[ 62591  62592  62593  62659  62660  64913  64914  64915  64916  64917
  64981  64983  64984  64986  65051  65053  65054  65121  65123  65124
  67248  67249  67252  67255  67317  67319  67320  67322  67323  67385
  67386  67388  67389  67391  67455  67456  67458  67459  67527  67528
  69591  69592  69594  69595  69597  69598  69660  69661  69663  69664
  69666  69667  69730  69731  69733  69734  69736  69737  69800  69801
  69803  69804  69806  69872  69873  69875  69876  69941  69942  71944
  71946  71947  71949  71950  71952  71953  72011  72013  72014  72016
  72017  72019  72020  72081  72083  72084  72086  72087  72089  72151
  72153  72154  72156  72157  72159  72225  72227  72228  72231  72294
  72296  72297  72299  72362  74304  74305  74307  74308  74310  74311
  74313  74314  74373  74374  74376  74377  74379  74380  74382  74443
  74444  74446  74447  74448  74449  74450  74452  74513  74514  74516
  74519  74520  74584  74585  74587  74588  74590  74591  74654  74656
  74657  74659  74720  74721  74723  76666  76667  76668  76669  76671
  76672  76674  76731  76732  76733  76735  76736  76737  76738  76740
  76800  76801  76802  76804  76805  76806  76807  76808  76870  76871
  76873  76874  76876  76877  76878  76942  76944  76945  76948  76949
  76950  76951  76952  77013  77014  77016  77017  77082  77083  77084
  77085  79025  79026  79027  79028  79029  79030  79031  79032  79092
  79093  79094  79095  79097  79098  79099  79100  79101  79162  79163
  79164  79165  79167  79168  79169  79170  79171  79232  79233  79234
  79235  79237  79238  79240  79303  79306  79311  79375  79377  79378
  79380  79381  79444  79446  79447  81387  81388  81389  81390  81391
  81393  81394  81453  81454  81455  81456  81458  81459  81460  81461
  81462  81522  81523  81524  81525  81526  81527  81528  81529  81530
  81532  81593  81594  81596  81597  81599  81600  81602  81663  81664
  81666  81667  81669  81670  81735  81736  81738  81739  81741  81807
  83766  83767  83768  83769  83770  83771  83772  83773  83774  83834
  83835  83836  83837  83838  83839  83840  83841  83842  83903  83904
  83905  83906  83908  83909  83910  83912  83974  83976  83977  83979
  83980  83982  84042  84047  84048  84050  84051  84115  84117  84118
  84120  84121  84122  84186  84187  84188  84189  86162  86163  86164
  86165  86166  86168  86169  86170  86171  86172  86228  86229  86230
  86231  86232  86233  86234  86235  86237  86238  86298  86299  86300
  86301  86302  86303  86304  86305  86307  86308  86368  86369  86371
  86372  86374  86375  86377  86438  86439  86441  86442  86444  86445
  86510  86511  86513  86580  86581  86584  88549  88550  88551  88553
  88554  88556  88557  88559  88617  88618  88619  88620  88621  88622
  88624  88625  88626  88686  88687  88689  88690  88692  88693  88695
  88756  88757  88759  88760  88762  88763  88826  88827  88828  88829
  88830  88832  88833  88896  88897  88968  88969  90928  90930  90931
  90933  90934  90935  90936  90937  90996  90998  90999  91001  91002
  91004  91005  91066  91068  91069  91071  91072  91075  91136  91138
  91139  91142  91144  91206  91207  91208  91209  91210  91211  91275
  91277  91278  91281  93302  93303  93304  93305  93306  93308  93309
  93367  93368  93370  93371  93373  93374  93436  93437  93439  93440
  93442  93443  93504  93505  93507  93508  93510  93572  93573  93575
  93576  93578  93642  93643  93645  95664  95665  95667  95668  95670
  95733  95735  95736  95737  95739  95802  95805  95872  95873  95875
  95876  95942  95945  98007  98009  98010  98012  98076  98078  98079
  98081  98145  98147  98148  98215  98217  98218 100338 100339 100406
 100407]",False,True
6v3p,"[  1  19  22  59  60  62  98 102 137 138 139 141 142 178 179 180 181 217
 220 257 258 259 260 297 298 299 300 336 337 376 377 416 417 455 495 540]",False,False
6f62,"[5179 5180 5499 5778 6075 6136 6372 6373 6664 6684 6958 6977 6980 7255
 7274 7275 7549 7550 7553 7593 7867 7887 7905 8136 8176 8420 8440]",True,True
7z7k,[ 0  8  9 40 41 42 43 80],False,False
6r2i,"[   0    1    2   57   58   59   60   61   62   63   74  173  174  175
  176  177  178  289  290  291  292  293  294  405  406  407  408  532
  639  641 1099 2357]",False,False
7tm6,"[    0     1     2    72    73    74    75    76    77    78    79   215
   216   217   218   219   220   221   222   223   359   360   361   362
   363   364   365   366   502   503   504   505   506   507   508   509
   647   648   650   651 10364 10365 10366 10367 10368 10369 10370 10371
 10504 10505 10506 10507 10508 10509 10510 10511 10512 10513 10514 10515
 10516 10648 10649 10650 10651 10652 10653 10654 10655 10656 10657 10658
 10659 10660 10661 10791 10792 10793 10794 10795 10796 10800 10801 10802
 10803 10804 10805 10935 10936 10937 10938 10945 10946 10947 10948 20842
 20846]",False,False
5i0e,[16258 17868 18490 18581 20031 20297 20697 21341 22403 23075 24762],False,False
8ees,"[6304 6305 6336 6337 7105 7106 7107 7138 7139 7140 7170 7171 7172 7203
 7204 7942 7943 7974 7975 7976 8007]",False,False
7tm5,"[   0    1   65   66   67   68   69   70   71   72   73  196  197  198
  199  200  201  202  203  204  205  329  330  331  332  333  334  335
  336  461  462  463  464  465  466  467 8549 8550 8551 8552 8553 8554
 8628 8629 8630 8631 8632 8633 8689 8690 8691 8692 8693 8694 8695 8696
 8760 8761 8762 8763 8764 8765 8766 8767 8840 8841 8842 8843 8844 8845
 8846 8893 8894 8895 8896 8897 8898 8899 9018 9019 9020 9021 9022 9023
 9026 9027 9028 9029 9030 9031 9151 9152 9153 9154 9159 9160 9161 9162]",False,False
5joq,"[  23   74  176  182  228  231  280  286  332  333  385  386  387  388
  389  439  440  595  647  648  699  752  857  961 1115]",False,False
7z7l,[ 6  8  9 40 41 42 43 44 79],False,False
6bya,"[   1   19   20   21   23   24   97   99  177  259  260  415  570  573
  578  813 1194 1197]",False,False
8g0r,"[19935 19936 21601 21603 21634 21635 21636 21637 21669 21670 21671 21702
 21703 21704 21705 21706 21737 21738 21739 21740 21771 21772 21774 21775
 23408 23409 23410 23442 23443 23444 23445 23475 23476 23478 23479 23509
 23510 23514 23515 23543 23544 23545 23546 23548 23549 23550 23551 23579
 23580 23581 23582 23585 23586 23587 23588 25264 25265 25299 25300 25301
 25302 25334 25335 25336 25337 25338 25369 25370 25373 25374 25404 25405
 25406 25407 25409 25410 25411 25440 25441 25442 25444 25445 25446 25476
 25477 25478 25483 25484 27256 27257 27258 27259 27291 27292 27293 27296
 27326 27327 27328 27329 27330 27331 27332 27333 27364 27365 27368]",False,False
5vbb,[  22   23   24   66   68  913 1739 1740 1784 1785],False,False
8g0t,"[35562 35598 35599 35600 35636 35637 37561 37562 37597 37598 37599 37600
 37635 37636 37637 37638 37672 37673 37674 37709 37710 39530 39531 39532
 39568 39569 39570 39604 39605 39606 39607 39641 39642 39643 39678 39679
 39680 39681 39714 39715 39750 41564 41565 41566 41603 41604 41605 41606
 41641 41642 41643 41644 41679 41680 41681 41716 41717 41751 43600 43636
 43637 43638]",False,False
7phy,"[    0     1    31    32    33    34    91    92    93    94    95    96
    98   153   154   155   156   158   159   160   161   162   216   217
   218   219   220   221   223   224   225   281   282   283   284   285
   288   289   348   349   350   354   407   411   414   415   476  1980
  1981  1982  1984  2040  2041  2042  2043  2044  2101  2102  2103  2104
  2105  2106  2107  2108  2109  2111  2165  2166  2167  2168  2169  2170
  2171  2172  2173  2174  2175  2229  2230  2231  2232  2233  2234  2235
  2236  2237  2238  2293  2295  2296  2297  2298  2299  2300  2301  2361
  2362  2363  2364  4010  4011  4012  4013  4014  4020  4074  4075  4076
  4077  4078  4079  4138  4139  4140  4141  4142  4143  4144  4202  4203
  4204  4205  4206  4207  4208  4209  4211  4269  4270  4271  4272  4273
  4274  4335  4336  4337  4399  6050  6181  6302  6369  6428  8068  8074
  8075  8134  8195  8329 10083 10210 10335 12077]",False,False
5vvw,"[ 63502  63546  64380  64381  64383  64426  64472  65273  65319  66108
  66150  66999  67041  67912  68716  68800  68803  69542  69629  70391
  70519  71384  71385  71386  72101  72189  72232  73090  73093  73800
  73843  74658  75530  75657  76379  76463  77203  77999  78000  78093
  78826  78827  78832  78866  79001  79002  79667  79668  79802  80524
  80525  80658  81319  81320  81362  81452  81492  82170  82171  82219
  82260  82953  82954  82995  83085  83125  83799  83800  83891  84602
  84644  84645  84776  85464  85465  85557  86262  86303  86432  87075
  87116  87117  87209  87905  87910  87952  88074  88712  88753  88760
  88802  88883  89535  89541  89706  90336  90341  90426  90469  90507
  91284  91993  92115  92758  92880  93704  94340  94461  96742  96781
  97478  97517  97519  98190  98191  98271  98961  99002  99041  99742
 100461 100499 100501 101191 101192]",False,True
5cq2,[   0   24   47  864  865  888  937 1737],False,False
8dqb,"[   0    1    2    3   33   34   65   66   67   68   98  129  130 1688
 1689 1690 1721 1722 1753 1754 1786 1787 1788 1818 3312 3313 3314 3345
 3377 3378 3409 4874]",False,False
7kcn,"[   0   17   18   19   20   22   23   86   87   88   89   92  156  157
  158  159  160  163  165  229  230  231  232  233  302  303  304  375
  376  377  448  526  598  602  668  670  671  743 1035 1038]",False,False
5t5g,[69],False,False
6pi7,"[   85   142   143   267   384  2171  2228  2229  2230  2231  4285  4286
  4287  4288  4345  4346  4585  6374 12488]",True,False
5jqw,[  62   64  113  115  164  165  167  266  316  730 1180 1381],False,False
5ttf,"[49751 49970 52480 52521 55270 57935 58019 58081 58082 58106 58126 60801
 60802 63490 63491 63556 63615 63650 63697 63698 63742 63743 66147 66194
 66196 66242 71714 74687]",False,True
7jiw,"[  23   25   71   73  167  215  219  263  266  267  311  362  410  551
  653  695  696  700  702  744  791  792  939  988 1078 1224 1269 1270
 1271 1319 1322 1363 1418 1553 1698 1700 1702 1980 2075 2121 2123 2168]",False,False
5cqe,"[  54   73  132  151  905  924 1004 1727 1746 1765 1864 2624 2743 2763
 3484 3502 3504 3621 4354 4392 4524 5235 5293 5348 6151 6169]",False,False
7f8s,"[   5    9   11   34   40   53   79   80   81   93   94   95  113  115
  117  135  136  137  155  156  177  178  293  455  596  927 1048 1130
 1171 1210 1497]",False,True
7jir,"[  34  126  134  181  182  183  185  186  239  768 1027 1032 1034 1346
 1398 1399 1451 1709 1868 2386]",False,False
5fbu,"[  73   74   75   82   86  137  144  202  203  276  396  398  460  461
  594  595  596  604  804  932  933  939 1135 1136 1137 1263 1597 1809
 2260 2325 2928 3247 3578 4284 4286 4345]",False,False
6zj1,[  91  658 1279 1940 1945 2543 2544 2560 3143 3173 3770 3800 4365 4379],False,False
5u4o,"[  38   40   41   43   45   46   48   71   72   73   74   75   76   77
  167  168  169  271  283  372  387  476  477  478  585  587  589  590
  599 1007 1761 1969 2186 2393 3020 3022 3751]",False,False
6ckn,[  0  19  20  21  22  23  25 102 103 106 196],False,False
6asb,"[ 9826 10710 11343 11363 11382 11383 11385 11403 11405 11443 12032 12069
 12074 12880 13571]",False,False
7tmf,"[   0   22   23   24   25   69   70   71   72  116 1283 1284 1285 1286
 1330 1331 1332 1333 1377 1378 1379 1424 1425 2604 2605 2606 2607 2608
 2651 2652 2653 2698 2699 3926]",False,False
7m1y,"[   0   20   21   23   25   26   27   29  146  147  148  149  150  151
  163  272  273  274  275  276  278  280  398  528  661  666 1037 1149
 1167 2147]",False,False
8fi4,"[   0   26   27   75   76   77  126 1758 1759 1760 1808 1809 1810 1859
 1860 1861 3612 3613]",False,False
7jn2,"[   1   84   86  197  199  254  255  483  650  769  819  820  824  826
  877 1385 1502 2115 2339 2509]",False,False
7tmb,"[    1     2     3    53    54    55    58    59    60    61    65    71
    73   160   161   162   163   164   165   166   179   181   267   268
   269   270   271   272   392   394   500   595   600   602   605   696
   704   710   907   910   913  1013  1015  1017  1019  4480  4481  4482
  4485  4486  4487  4587  4588  4589  4590  4591  4592  4593  4594  4601
  4694  4695  4696  4697  4698  4699  4700  4712  4714  4801  4802  4803
  4921  5023  5025  5234  5240  5242  5337  5339  5447  5544  8958  8959
  8960  8961  8962  8963  8964  8965  9065  9066  9067  9068  9069  9070
  9071  9172  9173  9174  9175  9176  9177  9178  9192  9193  9279  9280
  9281  9282  9398  9406  9506  9509  9511  9617  9923 10023 10025 10027
 10029 13488 13489 13490 13491 13492 13493 13494 13508 13595 13596 13597
 13598 13599 13600 13702 13703 13704 13705 13706 13718 13722 13822 13824
 13826 14131 14234 14246 14248 14347 14351 14449 14455 17958 17959 17960
 17961 17962 18065 18066 18067 18068 18069 18070 18079 18081 18085 18172
 18173 18174 18395 18399 18401 18403 18499 18504 18508 18605 18609 18611
 18613 18924 19019 19020 19023 19024 22705 22802 22806 22810 22812 22913
 23022 23221 23223 23225 23229 23323 23325 23333 23428 26943 27041 27045
 27047 27260 27355 27466 27468 27470 27561 27562 27563 27567 27571 27877
 27883 31426 31535 31644 31747 31749 31856 32057 32059 32159 32161 32163
 32165 32167 32265 32267 32269 35857 36271 36275 36373 36378 36384 36477
 36483 36485 36489 40508 40520 40522 40617 40619 40625 40931 41035 41037
 41039 44692 44696 44698 44699 44790 44793 44800 44802 44895 44896 45000
 45113 45213 45215 45216 45217 45219 45321 49103 49111 49112 49210 49212
 49322 49324 49422 49424 49428 49530 53443 53445 53447 53449 53450 53547
 53549 53551 53553 53555]",False,True
6bhe,[33514 33582 33586 35123],False,False
5unb,"[28364 28418 29996 29997 30054 30055 30056 31641 31698 31699 31756 31757
 33302 33303 33304 33361 33362 33363 34982 34983 35042]",False,False
5jlt,[   0   15   16   17   18   19   20   21   22   30 1551 1553 3134],True,False
8dur,"[    1    38    39    40    76    77    78   115   116   117   153   154
   155   192   193   230  2284  2285  2286  2321  2324  2359  2362  2398
  2399  2400  2401  2438  2439  2476  4560  4561  4598  4599  4600  4637
  4638  4676  4677  4714  6838  6874  6914  9105 13622]",False,False
6ryg,[  11   59   60   67   68  113  114 4102 4351 6249 6250],False,False
5usx,"[  68   69   70   71   72  115  116  160 1372 1503 1505 1551 2775 2777
 2860 2864]",False,False
8ft7,"[   1   35   36   37   70   71   72  106  107  108  141  142  143  177
  178 1947 1948 1982 1983 1984 2018 2019 2053 2054 2055 2089 2090 2124
 2125 3888 3889 3890 3893 3924 3925 3926 3959 3960 3961 3995 3996 4030
 4031 4066 5829 5864 5865 5900 5935]",False,False
5wdh,"[   1   24   25   28   29   32   35   36  129  130  131  135  139  142
  144  236  239  247  256  452  465  470  562  574  581  890  891  893
  998 1000 1004 1006 1318 1427 1428 1525 1531 1631 2161]",False,False
8g0u,"[65118 75139 78335 78378 78379 78422 78465 78466 78509 78510 81670 81671
 81672 81715 81716 81717 81758 81759 81760 81761 81802 81803 81804 81805
 81846 81847 81848 81890 81891 81892 81934 81935 85008 85009 85010 85011
 85053 85054 85055 85056 85098 85099 85100 85101 85143 85144 85145 85146
 85187 85188 85189 85190 85191 85233 85234 85277 85278 85279 85280 85323
 88437 88438 88439 88440 88482 88483 88484 88485 88486 88527 88528 88529
 88530 88531 88572 88573 88574 88575 88617 88618 88619 88620 88662 88663
 88664 88665 88707 88708 88709 88752 88753 88754 91858 91859 91860 91861
 91903 91904 91905 91906 91907 91948 91949 91950 91951 91992 91993 91994
 91995 92036 92037 92038 92080 92081 92082 95305 95306]",False,False
5ko9,[23085 23731 24369 24370 25028 25633 26888 28173],False,False
7jma,[  0  16  17  18  92  93  94  95  96 172],False,False
6wrh,"[   0  110  111  112  113  114  115  196  197  198  356  362  363  371
  778  789  794 1369]",False,False
6bhg,[26955 27061 28444 31418],False,False
8g0v,"[49565 49658 52580 52626 52717 52718 52764 52767 55627 55673 55822 58635
 58681 58727 58771 58772 58817 58818 58864 61802 61848 61849 61850 61895
 61896 61897 61902 61942 61943 61944 61945 61990 61991 61992 61993 62039
 62040 62041 62147 65042 65090 65091 65092 65097 65138 65139 65140 65141
 65187 65188 65189 65234 65235 65236 65237 65283 65284 65285 65286 65334
 65335 68226 68411 68412 68459 68460 68461 68508 68509 68510 68511 68557
 68558 68559 68560 68608 68609 68610 71665 72157 78425 78578 78777 81840
 82143]",False,False
3q7h,"[    0    45    46    91   137   184   232   377  2144  2232  2233  2323
  2324  2412  2416  2417  2510  2511  2700  2701  2985  6335  6336  6337
  6338  6427  6428  6520  6521  6522  6523  6524  6526  6613  6617  6618
  6713  6716  6717  6813  6818  6905 10535 10536 10537 10627 10629 10630
 10631 10633 10820 10917 10918 14731 14820 14826 14914 15209 18906 18909
 19006 23259 27208 27303 31700]",False,False
6f3n,"[ 68800  73828  73997  76527  78941  78942  78943  78955  78956  78957
  80172  80177  80226  80227  80231  80233  80234  81462  81476  81634
  82686  82687  82740  82742  83966  83979  84020  84021  84035  84036
  85184  85186  85188  85238  85239  85241  85242  86463  86514  86515
  86516  86528  86529  86530  87746  87748  88985  89000  89039  89040
  89041  89055  89056  89057  89160  90269  90274  91506  94005  95387
  96452 100153 101354 102625 103759]",False,True
5kzt,"[48931 51582 54296 54297 54340 54341 55638 55672 56846 56847 56851 56875
 56916 56917 56952 56953 58173 58207 59520 59529 59560 60752 60793 62010
 64516]",False,False
6s1u,[ 9996 10548 10549 10550 10591 11092 11093 11132 11638 11639],False,False
3paj,"[  27   31  139 1825 1826 1879 1880 1935 3698 3699 3705 3814 3815 3816
 5579 5924 9295]",False,False
6f3o,"[ 85175  86735  88010  89446  89447  89448  89449  90845  90846  90847
  90905  90906  90907  90908  92280  92281  92282  92283  92341  93675
  93733  93734  93735  93741  93742  95105  95106  95109  95163  95164
  95165  95166  95167  95168  95169  95170  96495  96496  96497  96499
  96553  96554  96560  96612  96614  96619  97916  97917  97920  97974
  97975  97980  97981  99302  99303  99306  99360  99361  99362  99367
  99368  99419  99420  99421  99426  99427  99428 100718 100719 100722
 100776 100777 100778 100782 100783 102098 102099 102102 102156 102157
 102158 102164 102165 102215 102216 102217 102218 102223 102224 102225
 102226 103540 104997 105055 105056 105057 105058 105067 105068 105069
 105181 106376 106432 106441 107767 107824 107881 107891 109185 109186
 109243 109244 109247 109248 109303 109305 110567 110624 110625 110628
 110631 110683 111981 111982 111983 112041 113354 113355 113414 113415
 114754 114755 114756 116113 116117 116237 117501 118847 121551]",False,True
3q58,[   0   20   40 1305 1325 1345 2647 2648 2649 2668],False,False
8bqi,"[    1     2     4    12   127   129   192   325   512   641  5365  5366
  5495  5504  5825  5826  5828 10701 10895 10897 11227]",False,False
6xj3,"[33389 33391 33513 36458 36459 36535 36659 36698 38033 38112 39783 39866
 41082 41119 41120 41282 41318 41436 42706 42708 42901 42941 45738 45741
 45745 45836 47261 47262 47301 48874]",False,False
5kol,"[  57   58   59 2329 2330 2331 2332 2333 2334 2335 2336 2337 4791 4792
 4793]",False,False
6c1a,[13987 15516 16733 16734 16746 16747 16785 16797 16839 19531],False,False
6ckg,"[   22    65    66    67   110  1599  1600  1601  1602  1603  1604  1606
  1649  1650  1651  1653  1654  1655  1656  1702  1704  1751  1806  1861
  3409  3413  5224  5227  5230  5231  5232  5279  5281  5283  5335  5380
  5381  5383  5384  5385  5539  7296  8843  8844  8845  8846  8847  8848
  8895  8900  8901  8946  8947  8951  8952  8998  9003 12423 12426 12525]",False,True
5wde,"[  19   49   80  101  138  139  182  183  184  209  240  242  244  246
  280  281  282  283  315  316  348  350  371  398  399  404  405  406
  407  452  488  489  490  491  567  568  569  570  571  603  604  647
  648  649  697  710  712  714  773  774  775  777  779  830  831  832
  833  834  883  884  885  886  911  912  953  955  957  959 1021 1022
 1023 1083 1084 1085 1086 1087 1138 1139 1140 1141 1142 1195 1197 1198
 1199 1254 1255 1256 1340 1341 1342 1393 1394 1395 1446 1447 1448 1449
 1501 1502 1503 1554 1555 1556 1608 1753 1806 1807 1860 1862 1915 1916
 1917 2216 2323 2324 2378 4591 5311 6083]",False,False
7buz,"[   0    1    2   29   30   31   32   35   87   89   91   92  148  149
  202  204 1666 1667 1668 1669 1724 1725 1726 1727 1783 1899 3377 3378
 3380 3382 3435 3497 3551 3554 3609 5083 5086 5198 5257 6784 6786 6842
 6900 6901]",False,False
8dos,[19709 21043 22488 22516 23795 25144 25145 25173 25174 25202 26347 29110],False,False
3l4e,"[   0   17   19   21   22   23   25   28   29   30   31  121  122  225
  226  227  228  234  434  444  545  546  548  954 1059 1161 1466 1469]",False,False
8fuy,"[   1    2    3    4    5   49   50   52   53   55   56   58   65   66
   67   68   69   70   71  132  133  134  135  136 1368 1369 1370 1371
 1372 1373 1374 1435 1436 1437 1438 1439 1440 1441 1501 1502 1503 2702
 2703 2704 2705 2706 2707 2708 2768 2769 2770 2771 2772 2773 2774 2835
 2836 2837 2838 2839 4070 4071 4072 4073 4074 4075 4076 4136 4137 4138
 4139 4140 4141 5398 5399 5400 5401 5402 5403 5404 5464 5465 5466 5467
 5468 6759 6760 8085]",False,False
8fi5,"[   0   21   22   23   61   62   63   64   65  103  104  105  146 1297
 1298 1299 1338 1339 1340 1341 1380 1381 1382 1422 1423 2633 2634 2635
 2675 2676 2677 2716 2758]",False,False
6tgt,[  41   42   43   44   83  128  247 2588 3702],False,False
5j3e,"[ 6690  7425  7427  7548  8339  8341  8379  8465  9303  9304  9344  9345
  9346  9349  9428 10204 10246 10247 10292 11205 12096 12256]",False,False
7tm4,[  0   1 129 130 131 132 133 134 135 136 137 138],True,False
6cby,[12391 12392 12414 13327 13329 13351 13352 13357 13376 13382 14264 14309],False,False
8f8u,"[   0    1   19   20   38   39   40   58   59   77   78   79   97  837
  838  856  857  858  876  877  878  896  897  898  916  917  936  937
  956 1703 1704 1705 1723 1724 1725 1743 1744 1745 1763 1764 1783 1784
 1803 1824 2571 2590 2591 2610 2611 2630 2631 2650 6019]",False,False
5uus,[152 153 154 159 481 491 493 515],True,True
7jit,"[  28   30   31   84   85   86   87  141  143  198  199  254  258  315
  427  650  768  819  825  931 1105 1162 1494 1826]",False,False
6v56,[ 12  13  24  25  39  41  48  49  61  63  86  98 169],False,False
7tm7,"[    0     1    40    41    42    43    44    45   121   122   123   124
   125   126   127   201   202   203   204   205   206   207   282   283
   284   285   286   287   288   289   364   365   366   367   368   369
   445   446   448   449   527  5060  5061  5062  5063  5064  5065  5137
  5138  5139  5140  5141  5142  5143  5144  5145  5146  5147  5215  5216
  5217  5218  5219  5220  5223  5224  5225  5226  5227  5228  5293  5294
  5295  5296  5297  5298  5305  5306  5307  5308  5309  5310  5371  5372
  5373  5374  5375  5387  5388  5389  5390  5391  5451  5452  5454  5456
  5469  5470  5471  5534  5552 10186 10188 10190 10191 10193 10198 10199
 10200 10201 10276 10277 10278 10279 10280 10281 10282 10283 10284 10356
 10357 10358 10359 10360 10361 10362 10363 10364 10365 10436 10437 10438
 10439 10443 10444 10445 10446 10516 10517 10518 10525 10526 10527]",False,False
7tmg,"[   1   33   34   66   67   68  100  101  133  134 1408 1409 1441 1442
 1443 1474 1475 1476 1508 1509 1510 2842 2843 2876 2877 2909 2911]",False,False
4dyu,"[  34   37  103  105 2095 2096 2099 2100 2165 2166 2168 2169 2235 2237
 2305 2306 4244 4246 4247 4315 4317 4385 4386 6389 6459 6460]",True,False
7jiv,"[   1   26   28   36   80  134  135  136  188  189  192  243  244  245
  246  247  248  407  408  410  461  465  513  569  620  627  782  786
  788  889 1055 1108 1162 1427 1481 1483 1744 2011 2383 2385 2388]",False,False
7qzs,[   0   30  644  676  677 1315 2019],False,False
8dqc,"[   0   36   37   38   39   74   75   76   79  115  116  118  156 1059
 1060 1061 1062 1063 1099 1100 1101 1102 1103 1104 1140 1141 1142 1143
 1144 1180 1181 1182 1183 2118 2119 2120 2121 2158 2159 2160 2161 2162
 2198 2199 2200 2201 2202 2240 3183 3186 3224 3225]",False,False
7tmd,"[37771 37799 39413 39414 39442 39445 39472 39473 39476 39477 39501 39508
 41062 41063 41092 41093 41094 41095 41121 41122 41126 41127 41151 41152
 41158 41159 41182 41190 41211 41221 42712 42713 42714 42715 42742 42746
 42770 42771 42778 42779 42800 42801 42809 42810 42828 42829 42840 42841
 42859 42872 44364 44371 44392 44393 44403 44404 44421 44436 44450 44451
 44452 44467 44468 44469 44480 44481 44482 44499 44500 44501 44510 44511
 44531 44532 44541 44563 46036 46037 46054 46055 46064 46087 46094 46095
 46119 46120 46122 46123 46124 46150 46151 46152 46153 46154 46182 46183
 46214 46215 46244 46246 47714 47715 47716 47739 47740 47741 47744 47745
 47746 47771 47772 47773 47774 47775 47776 47803 47804 47805 47806 47807
 47835 47836 47837 47838 47867 47868 49390 49391 49420 49421 49422 49450
 49452 49453 49482 49484 49516 51056 51057]",False,False
5juw,"[  24   46   47   69   70   92 1039 1061 1083 1084 1106 1129 2060 2082
 2083 2105 2106 2128 3073 3074 3096 3097 3120 4071 4072 4094 4118 5059]",False,False
7bq6,"[   0   32   33   97   98   99  129  130  162 1269 1297 1300 2533 2534
 2564 2566 3798 3891 5057 5088 5119]",False,False
8g0s,"[   1    3   20   22   24   26   27   53   55   56   57   58  106  107
  108  109  110  111  112  162  163  164  165  166  167  217  218  219
  220  221  222  223  271  272  273  274  275  276  277  278  279  327
  328  329  330  331  332  381  383  384  385  386  387  388  389  436
  437  438  439  440  441  442  443  444  491  492  493  494  495  496
  497  498  499  546  547  548  549  550  551  552  553  554  601  602
  603  604  605  606  607  608  609  656  657  658  659  660  661  662
  663  711  712  713  714  715  716  717  718  766  767  768  769  770
  771  772  773  822  823  824  825  826  827  876  877  878  879  880
  881  882  883  931  932  933  934  935  936  937  986  987  988  989
  990  991  992 1041 1042 1043 1044 1045 1046 1096 1099 1151 1152 1153
 1154 1155 1156 1157 1159 1206 1207 1208 1209 1210 1211 1212 1261 1262
 1263 1264 1265 1266 1267 1316 1317 1318 1319 1320 1321 1485 1537 1539
 1591 1594 2034]",False,False
5euf,"[10764 12994 13390 13749 13851 14138 14139 14140 14150 14502 14545 14546
 14906 14907 14918 14966 15322 17222]",False,False
7btj,"[28380 28419 33665 33726 33727 33782 33783 33818 33819 33828 33830 33855
 33856 33880 33892 33893 33929 35385 35386 35426 35427 35474 35475 35518
 35520 35570 35579 35616 35617 35654 35691 35692 35729 37193 37194 37234
 37235 37236 37237 37275 37277 37319 37320 37433 37434 37471 37472 37473
 37509 37510 37547 37548 39090 39310]",False,False
5epl,[  0  12  13  14  15  20  84  85 160 231],False,False
5wch,"[24179 25550 26615 26907 27903 27904 28025 28041 29262 29389 30496 30498
 30547 30602 30629 30679 31793 31842 31843 31845 31925 31975 31976 35854]",False,False
6v53,[ 21  23  31  88  89  91  92 121 541 631],False,False
7rji,[  0  47  49  72  73  74 122 123 195],False,False
6ccg,[12548 12549 13095 13098 13609 13613 14163 14685 14686],False,False
6hk9,[   4   20   56   78  105  158 1565 1577 1592 1606 1658 1761 3126 3241],False,True
6nen,[396 449 660],False,False
