# Supplementary material for: Robust and automatic beamstop shadow outlier rejection: combining crystallographic statistics with modern clustering under a semi-supervised learning strategy
Source: Acta Crystallogr D Struct Biol. 2024 Oct 1;80(Pt 10):722–32. doi: 10.1107/S2059798324008519 (PMC11448920; doi:10.1107/S2059798324008519)
Supplement: Supplementary file 5 [file d-80-00722-sup5.txt]

pdb id	solvent %	data resolution (high)	data resolution (low)	refinement resolution (low)	rwork	rfree	# refls per atom	source	detector	data reduction software
7jp4	43.21	2.0	33.14	33.14	0.1909	0.2257	7	APS BEAMLINE 21-ID-G	MARMOSAIC 300 mm CCD	['XDS']
6r2i	63.17	1.54	88.81	23.989	0.1495	0.1683	22	DIAMOND BEAMLINE I04-1	DECTRIS PILATUS 6M-F	['XDS']
5i0p	52.27	2.5	50.0	44.935	0.1663	0.2285	4	APS BEAMLINE 21-ID-F	MARMOSAIC 225 mm CCD	['XDS']
6cbx	44.21	1.94	50.0	50.0	0.1797	0.2229	8	APS BEAMLINE 19-ID	DECTRIS PILATUS3 6M	['HKL-3000']
6qev	72.8	2.7	48.69	48.69	0.176	0.218	6	SLS BEAMLINE X06SA	DECTRIS EIGER X 16M	['XDS']
6c49	53.23	1.85	44.785	44.785	0.1643	0.2029	10	RIGAKU FR-E+ SUPERBRIGHT	RIGAKU SATURN 944+	['XDS']
7myq	57.98	2.55	46.85	46.85	0.1932	0.2293	4	APS BEAMLINE 21-ID-F	RAYONIX MX-300	['XDS']
6b1p	53.56	2.5	43.562	43.562	0.2339	0.2809	4	APS BEAMLINE 21-ID-G	MARMOSAIC 300 mm CCD	['XDS']
7tmb	64.04	2.1	49.24	25.54	0.1923	0.231	9	NSLS-II BEAMLINE 19-ID	DECTRIS PILATUS 6M	['XDS']
8fi4	39.3	1.8	46.39	46.39	0.1591	0.1965	9	NSLS-II BEAMLINE 19-ID	DECTRIS EIGER2 XE 9M	['XDS']
5m65	44.58	1.945	45.87	45.866	0.1769	0.2125	8	BESSY BEAMLINE 14.2	RAYONIX MX-225	['XDS']
7jn2	75.07	1.93	50.0	45.22	0.1856	0.2088	19	APS BEAMLINE 19-ID	DECTRIS PILATUS3 X 6M	['HKL-3000']
7tmf	49.12	1.97	92.22	55.17	0.1863	0.2295	9	NSLS-II BEAMLINE 19-ID	DECTRIS PILATUS 6M	['XDS']
4dyu	50.3	2.75	46.2	46.192	0.1795	0.2689	3	APS BEAMLINE 19-ID	ADSC QUANTUM 315	['HKL-3000']
7ao0	47.43	1.93	50.0	49.02	0.1806	0.2376	8	BESSY BEAMLINE 14.2	DECTRIS PILATUS3 S 2M	['XDS']
5kzt	47.2	1.85	30.0	30.0	0.1673	0.2049	9	APS BEAMLINE 21-ID-D	DECTRIS EIGER X 9M	['HKL-2000']
7tm5	50.44	1.41	97.7	35.86	0.1333	0.1604	21	NSLS-II BEAMLINE 19-ID	DECTRIS PILATUS 6M	['XDS']
7u5q	69.58	3.0	50.0	46.85	0.1884	0.2338	4	APS BEAMLINE 21-ID-F	RAYONIX MX-300	['XDS']
5u9p	41.4	1.65	50.0	50.0	0.1355	0.1639	12	APS BEAMLINE 21-ID-G	RAYONIX MX-300	['XDS', 'XDS']
5kob	55.45	1.6	50.0	49.072	0.1647	0.1919	17	APS BEAMLINE 21-ID-F	RAYONIX MX-225	[]
5vxn	53.87	3.37	113.23	56.615	0.1985	0.2683	1	APS BEAMLINE 21-ID-G	MARMOSAIC 300 mm CCD	[]
5m66	42.41	1.95	46.9	46.9	0.1694	0.2108	7	BESSY BEAMLINE 14.2	RAYONIX MX-225	['XDS']
6oew	51.09	1.85	43.671	43.671	0.1714	0.2147	11	RIGAKU FR-E+ SUPERBRIGHT	RIGAKU SATURN 944+	['XDS']
5epl	55.78	1.81	44.35	44.0	0.183	0.216	12	APS BEAMLINE 19-ID	ADSC QUANTUM 315	[]
3srx	69.36	2.5	50.0	49.526	0.175	0.212	6	APS BEAMLINE 19-ID	ADSC QUANTUM 315r	['HKL-3000']
6nab	50.6	2.0	38.372	38.372	0.1512	0.1916	8	APS BEAMLINE 21-ID-G	RAYONIX MX-300	['XDS']
7rsf	56.49	2.13	46.15	46.15	0.1875	0.2336	8	APS BEAMLINE 19-ID	DECTRIS PILATUS3 X 6M	['HKL-3000']
6uuk	45.69	2.348	50.0	40.826	0.2039	0.2293	4	APS BEAMLINE 19-ID	DECTRIS PILATUS3 X 6M	['HKL-3000']
5mc1	54.7	1.428	47.899	47.9	0.129	0.157	22	BESSY BEAMLINE 14.1	DECTRIS PILATUS 6M	['XDS', 'XSCALE']
5v0u	58.49	2.45	41.057	41.057	0.1703	0.2368	6	APS BEAMLINE 21-ID-F	MARMOSAIC 300 mm CCD	['XDS']
5w7z	56.79	1.7	36.275	36.275	0.164	0.1859	14	ALS BEAMLINE 8.2.1	ADSC QUANTUM 315r	['XDS']
7jir	74.72	2.09	49.65	49.65	0.1858	0.1998	15	APS BEAMLINE 19-ID	DECTRIS PILATUS3 X 6M	['HKL-3000']
7b3a	39.59	1.34	50.0	20.2	0.1467	0.1806	19	BESSY BEAMLINE 14.1	DECTRIS PILATUS 6M	['XDS']
7qiq	72.41	1.85	50.0	32.88	0.1609	0.1877	18	BESSY BEAMLINE 14.2	DECTRIS PILATUS 2M	['XDS']
5wch	52.89	2.5	50.0	50.01	0.2072	0.2607	4	APS BEAMLINE 19-ID	ADSC QUANTUM 315r	['HKL-3000']
3k9i	66.08	2.71	42.875	42.875	0.221	0.233	5	APS BEAMLINE 23-ID-D	MARMOSAIC 300 mm CCD	['XDS']
6y26	51.79	1.2	30.0	27.68	0.1569	0.1743	33	ESRF BEAMLINE ID14-2	ADSC QUANTUM 4	['XDS']
5vpr	59.28	2.05	35.282	35.282	0.1701	0.2039	9	ALS BEAMLINE 8.2.1	ADSC QUANTUM 315r	['XDS']
7mhb	68.45	2.6	50.0	39.97	0.2482	0.2878	6	APS BEAMLINE 21-ID-F	RAYONIX MX-300	['XDS']
3lyc	52.72	2.3	49.507	49.507	0.244	0.28	6	SSRL BEAMLINE BL11-1	MARMOSAIC 325 mm CCD	['XDS']
6aqz	53.76	2.4	46.123	46.123	0.1778	0.2244	5	APS BEAMLINE 21-ID-F	RAYONIX MX300HE	['XDS']
6uvz	66.71	2.898	50.0	44.794	0.1806	0.2172	4	APS BEAMLINE 19-ID	ADSC QUANTUM 315r	['HKL-3000']
7k86	56.14	2.05	36.26	36.26	0.1821	0.2282	9	APS BEAMLINE 21-ID-F	RAYONIX MX-300	['XDS']
6u94	67.49	2.35	30.48	30.48			8	APS BEAMLINE 21-ID-G	RAYONIX MX-300	['XDS']
7k47	73.88	2.9	50.0	29.88	0.1741	0.2054	5	APS BEAMLINE 21-ID-G	RAYONIX MX-300	['XDS']
5i92	45.48	1.75	47.52	47.503	0.1528	0.1788	10	APS BEAMLINE 21-ID-F	MARMOSAIC 225 mm CCD	['XDS']
5usx	54.05	2.6	50.0	40.12	0.1868	0.2328	4	APS BEAMLINE 19-ID	DECTRIS PILATUS3 X 6M	['HKL-3000']
6et8	49.85	1.7	50.0	42.048	0.177	0.2036	13	BESSY BEAMLINE 14.1	DECTRIS PILATUS 6M	['XDS']
6o3f	60.59	2.4	45.55	45.55	0.1628	0.2055	6	APS BEAMLINE 21-ID-F	RAYONIX MX-300	['XDS']
7tm6	50.44	1.26	97.54	32.51	0.137	0.1553	29	NSLS-II BEAMLINE 19-ID	DECTRIS PILATUS 6M	['XDS']
7ph1	58.46	1.18	30.0	27.56	0.149	0.1659	43	BESSY BEAMLINE 14.2	DECTRIS PILATUS 2M	['XDS']
5eo6	60.95	1.45	50.0	50.0	0.1353	0.1679	25	APS BEAMLINE 21-ID-G	MARMOSAIC 300 mm CCD	['XDS']
6ckn	57.87	2.49	41.11	39.32	0.247	0.262	6	APS BEAMLINE 19-ID	ADSC QUANTUM 315	['XDS']
5mxb	60.83	1.51	37.23	37.23	0.1829	0.2107	22	BESSY BEAMLINE 14.1	MARMOSAIC 225 mm CCD	['XDS']
3t7y	47.57	2.0	50.0	31.58	0.1881	0.2246	6	APS BEAMLINE 21-ID-G	MAR scanner 300 mm plate	['HKL-2000']
5o7y	47.45	1.97	41.51	41.51	0.1627	0.2067	8	Agilent SuperNova	AGILENT ATLAS CCD	['HKL-3000']
5u1p	50.26	1.9	50.0	28.539	0.149	0.1881	9	APS BEAMLINE 21-ID-F	RAYONIX MX-300	['XDS']
5ije	56.26	2.4	50.01	50.01	0.1954	0.2553	5	APS BEAMLINE 19-BM	ADSC QUANTUM 210r	['HKL-3000']
3ugs	51.7	2.457	40.0	40.0	0.2022	0.2526	4	APS BEAMLINE 19-ID	ADSC QUANTUM 315r	['HKL-3000']
3l39	57.9	1.93	44.972	44.972	0.166	0.202	8	SSRL BEAMLINE BL9-2	ADSC QUANTUM 315	['MOSFLM']
7tmg	52.47	1.9	46.42	46.42	0.1805	0.2253	10	NSLS-II BEAMLINE 19-ID	DECTRIS PILATUS 6M	['XDS']
6asb	59.22	2.85	47.91	47.91	0.213	0.251	3	APS BEAMLINE 19-ID	ADSC QUANTUM 315	['XDS']
5uai	53.66	2.75	49.084	49.084	0.1666	0.2344	3	APS BEAMLINE 21-ID-G	RAYONIX MX-225	['XDS']
5vm8	54.54	2.4	28.944	28.944	0.1954	0.2536	5	APS BEAMLINE 21-ID-G	MARMOSAIC 300 mm CCD	['XDS']
5wdh	68.85	2.25	48.49	39.35	0.224	0.2646	10	APS BEAMLINE 23-ID-B	MARMOSAIC 300 mm CCD	['XDS']
7buz	47.72	2.288	70.675	70.67	0.187	0.248	5	RIGAKU MICROMAX-007	MAR scanner 345 mm plate	['HKL-2000']
3p2o	49.49	2.23	50.0	33.593	0.189	0.254	6	APS BEAMLINE 19-ID	ADSC QUANTUM 315r	['HKL-3000']
5unb	43.51	1.75	26.361	26.0	0.1476	0.1805	10	APS BEAMLINE 21-ID-G	RAYONIX MX-300	['XDS']
7f8s	55.26	2.63	50.0	48.78	0.205	0.253	4	RIGAKU MICROMAX-007	MAR scanner 345 mm plate	['HKL-2000']
7z7u	58.37	2.75	43.66	23.0	0.2737	0.2892	4	BESSY BEAMLINE 14.1	DECTRIS PILATUS 6M	['XDS']
6c46	53.41	1.95	40.032	40.032	0.1603	0.203	9	RIGAKU FR-E+ SUPERBRIGHT	RIGAKU SATURN 944+	['XDS']
3oow	36.44	1.75	30.0	77.09	0.1683	0.2051	10	APS BEAMLINE 21-ID-D	MAR CCD	[]
5hl6	47.89	1.849	50.0	22.819	0.1709	0.2135	10	APS BEAMLINE 21-ID-G	MARMOSAIC 300 mm CCD	['XDS']
6y29	52.05	1.28	30.0	24.79	0.1406	0.1694	28	ESRF BEAMLINE ID14-2	ADSC QUANTUM 4	['XDS']
8g0r	47.42	2.6	49.56	25.67	0.2052	0.256	3	NSLS-II BEAMLINE 19-ID	DECTRIS EIGER2 XE 9M	['XDS']
5ttf	49.04	1.72	50.0	50.01	0.2066	0.2473	12	APS BEAMLINE 19-ID	ADSC QUANTUM 315r	['HKL-3000']
6aqg	67.27	2.25	41.316	41.316	0.1531	0.1949	9	APS BEAMLINE 21-ID-G	MARMOSAIC 300 mm CCD	['XDS']
5kia	51.66	2.1	48.958	48.958	0.1748	0.2261	7	APS BEAMLINE 21-ID-F	RAYONIX MX-225	['XDS']
6v3p	78.81	3.25	38.92	38.95	0.218	0.2441	5	SSRL BEAMLINE BL12-2	DECTRIS PILATUS 6M	['XDS']
5et8	48.29	1.92	46.69	46.676	0.1796	0.2233	9	BESSY BEAMLINE 14.1	RAYONIX MX-225	['XDS']
6cx8	55.97	2.4	30.0	30.0	0.1714	0.2132	5	APS BEAMLINE 21-ID-F	RAYONIX MX-300	['HKL-3000']
7r59	42.83	2.0	50.0	48.47	0.187	0.2378	7	DIAMOND BEAMLINE I03	DECTRIS EIGER X 16M	['XDS']
3npg	52.09	2.7	95.346	95.346	0.204	0.235	4	SSRL BEAMLINE BL11-1	MARMOSAIC 325 mm CCD	['MOSFLM']
3on5	66.62	2.8	94.244	94.244	0.195	0.222	5	SSRL BEAMLINE BL11-1	ADSC QUANTUM 315	['MOSFLM']
8ek7	48.17	1.65	49.41	41.69	0.1835	0.2303	14	NSLS-II BEAMLINE 19-ID	DECTRIS EIGER2 XE 9M	['XDS']
7qir	72.16	1.9	50.0	32.76	0.1605	0.1886	16	BESSY BEAMLINE 14.2	DECTRIS PILATUS 2M	['XDS']
5dlc	53.95	2.65	50.0	49.25	0.1735	0.2125	4	APS BEAMLINE 21-ID-F	RAYONIX MX-225	['XDS']
5vpv	60.11	2.6	49.277	49.277	0.1561	0.2162	5	APS BEAMLINE 21-ID-F	MARMOSAIC 225 mm CCD	['XDS']
6b9u	42.48	1.8	41.643	41.643	0.1596	0.1995	10	APS BEAMLINE 21-ID-F	RAYONIX MX-300	['XDS']
6qu0	47.33	1.79	42.92	42.96	0.2085	0.2342	11	BRUKER AXS MICROSTAR	MARRESEARCH	['MOSFLM']
5j3e	58.94	2.6	43.51	43.51	0.2087	0.2488	4	APS BEAMLINE 19-ID	ADSC QUANTUM 315r	['XDS']
5umg	40.68	2.6	44.582	44.582	0.2079	0.2654	3	APS BEAMLINE 19-ID	DECTRIS PILATUS3 X 6M	['HKL-3000']
5uft	51.92	2.35	29.799	29.799	0.2246	0.2594	5	APS BEAMLINE 21-ID-G	MARMOSAIC 300 mm CCD	['XDS']
7skb	47.72	1.8	50.0	31.07	0.143	0.1737	10	APS BEAMLINE 21-ID-G	RAYONIX MX-300	['XDS']
7phy	58.8	2.3	39.17	35.52	0.1919	0.237	7	DIAMOND BEAMLINE I04	DECTRIS PILATUS 6M	['DIALS']
7tmd	52.0	2.35	48.79	47.54	0.1713	0.24	5	NSLS-II BEAMLINE 19-ID	DECTRIS PILATUS 6M	['XDS']
3u0f	47.64	1.25	39.275	39.275	0.122	0.1341	28	APS BEAMLINE 21-ID-G	MARMOSAIC 300 mm CCD	['XDS']
6m75	60.98	2.56	67.65	19.66	0.2112	0.2358	5	RIGAKU FR-E+ SUPERBRIGHT	RIGAKU RAXIS IV++	['XDS']
5jay	46.4	1.75	50.0	30.406	0.1714	0.2039	11	APS BEAMLINE 21-ID-G	MARMOSAIC 300 mm CCD	['XDS']
4df9	55.87	2.17	48.732	48.732	0.156	0.188	7	SSRL BEAMLINE BL11-1	MARMOSAIC 325 mm CCD	['XDS']
6w1w	85.13	2.58	66.05	66.05	0.2764	0.2858	14	APS BEAMLINE 19-ID	DECTRIS PILATUS3 X 6M	['HKL-3000']
3ond	42.48	1.17	20.0	20.0	0.128	0.159	31	EMBL/DESY, HAMBURG BEAMLINE X13	MAR CCD 165 mm	['HKL-2000']
2oik	43.88	1.65	45.549	45.549	0.179	0.223	11	SSRL BEAMLINE BL11-1	MARMOSAIC 325 mm CCD	['XDS']
7z0u	73.08	2.85	39.88	39.88	0.2508	0.2995	5	PETRA III, EMBL c/o DESY BEAMLINE P13 (MX1)	DECTRIS PILATUS 6M-F	['XDS']
6not	60.9	2.4	32.597	32.597	0.1972	0.244	6	APS BEAMLINE 21-ID-G	MARMOSAIC 300 mm CCD	['XDS']
8dos	48.61	1.872	53.481	27.37	0.1706	0.2038	8	NSLS-II BEAMLINE 19-ID	DECTRIS EIGER2 XE 9M	['XDS']
5ji5	43.53	2.1	50.0	46.797	0.1685	0.2346	6	APS BEAMLINE 21-ID-G	MARMOSAIC 300 mm CCD	['XDS']
5tqv	42.26	1.65	50.0	27.527	0.1665	0.2004	12	APS BEAMLINE 21-ID-F	RAYONIX MX-300	['XDS']
7t35	57.6	2.65	50.0	32.68	0.2201	0.2636	4	APS BEAMLINE 21-ID-F	RAYONIX MX-300	['XDS']
6uzi	51.23	2.8	45.25	45.25	0.1689	0.2295	3	APS BEAMLINE 21-ID-F	RAYONIX MX-300	['XDS']
7jiw	75.36	2.3	45.51	45.51	0.2121	0.2395	12	APS BEAMLINE 19-ID	DECTRIS PILATUS3 X 6M	['HKL-3000']
8g0s	58.58	2.9	174.16	25.34	0.1903	0.2226	3	NSLS-II BEAMLINE 19-ID	DECTRIS EIGER2 XE 9M	['XDS']
5cq2	54.57	1.4	45.86	45.86	0.1534	0.1837	26	APS BEAMLINE 19-ID	ADSC QUANTUM 315r	['XDS']
6c1a	60.5	2.05	35.34	34.84	0.2305	0.2652	9	APS BEAMLINE 19-ID	ADSC QUANTUM 315	['XDS']
7u5f	48.72	2.0	50.0	47.41	0.1856	0.2273	8	APS BEAMLINE 21-ID-F	RAYONIX MX-300	['XDS']
6n41	60.53	2.5	46.274	46.274	0.187	0.2355	5	APS BEAMLINE 21-ID-F	RAYONIX MX-300	['XDS']
7tm4	40.24	1.7	85.53	57.02	0.182	0.2126	11	NSLS-II BEAMLINE 19-ID	DECTRIS PILATUS 6M	['XDS']
7plq	40.51	2.13	43.35	43.35	0.2141	0.2656	6	BESSY BEAMLINE 14.2	DECTRIS PILATUS3 2M	['XDS']
8dur	60.68	1.97	47.42	35.48	0.1956	0.223	11	NSLS-II BEAMLINE 19-ID	DECTRIS EIGER2 XE 9M	['XDS']
2q14	58.51	2.2	49.029	49.029	0.207	0.252	7	APS BEAMLINE 23-ID-D	MARMOSAIC 300 mm CCD	['XDS']
7miw	45.7	1.25	50.0	35.94	0.124	0.1472	26	APS BEAMLINE 21-ID-G	RAYONIX MX-300	['XDS']
5jry	45.02	1.2	50.0	50.0	0.1128	0.1297	32	APS BEAMLINE 21-ID-G	RAYONIX MX-300	[]
6ccg	56.28	1.9	35.18	35.1	0.2232	0.2501	11	APS BEAMLINE 19-ID	ADSC QUANTUM 315	['XDS']
6s0t	55.58	2.1	50.0	50.0	0.1692	0.2042	7	APS BEAMLINE 21-ID-G	MARMOSAIC 300 mm CCD	['HKL-3000']
5j46	45.41	1.95	50.0	29.923	0.1735	0.2068	8	APS BEAMLINE 21-ID-G	RAYONIX MX-300	['XDS']
7k74	54.59	2.2	50.0	37.78	0.2135	0.251	7	APS BEAMLINE 21-ID-F	RAYONIX MX-300	['XDS']
6dlk	54.65	2.0	36.649	36.649	0.1666	0.2116	9	ALS BEAMLINE 8.2.1	ADSC QUANTUM 315r	['XDS']
5vps	43.71	1.45	50.0	34.0	0.148	0.164	18	ALS BEAMLINE 8.2.1	ADSC QUANTUM 315r	['XDS']
6c87	51.63	2.6	47.95	47.95	0.1719	0.2225	4	APS BEAMLINE 21-ID-F	RAYONIX MX-300	['XDS']
5bnt	49.04	2.1	50.0	43.484	0.1806	0.2204	7	APS BEAMLINE 21-ID-F	RAYONIX MX-225	['XDS']
3onf	43.24	2.0	50.0	50.0	0.156	0.201	7	EMBL/DESY, HAMBURG BEAMLINE X12	MARMOSAIC 225 mm CCD	['HKL-2000']
3l4e	45.05	1.5	30.0	23.415	0.1692	0.2222	17	APS BEAMLINE 21-ID-D	RAYONIX MX-300	['HKL-2000']
5euf	59.91	2.8	48.0	47.803	0.1864	0.2445	3	APS BEAMLINE 19-ID	ADSC QUANTUM 315r	['HKL-3000']
5m4j	55.14	nan	nan	47.94	0.151	0.168	19	BESSY BEAMLINE 14.1	DECTRIS PILATUS 6M	['XDS']
7rbs	67.08	2.98	48.99	48.99	0.1951	0.2358	4	APS BEAMLINE 19-ID	DECTRIS PILATUS3 X 6M	['HKL-3000']
8fi3	55.37	2.9	47.82	47.82	0.2422	0.3059	3	NSLS-II BEAMLINE 19-ID	DECTRIS EIGER2 XE 9M	['XDS']
6bqy	63.87	2.1	31.159	31.159	0.188	0.226	8	APS BEAMLINE 21-ID-G	MARMOSAIC 300 mm CCD	['XDS']
6orc	65.61	2.97	50.0	43.662	0.2077	0.2476	3	APS BEAMLINE 19-ID	DECTRIS PILATUS3 X 6M	['HKL-3000']
3opq	37.28	2.0	30.0	30.0	0.188	0.236	7	APS BEAMLINE 21-ID-G	MAR CCD	[]
8fi5	52.52	2.25	49.67	49.67	0.1861	0.2422	6	NSLS-II BEAMLINE 19-ID	DECTRIS EIGER2 XE 9M	['XDS']
7jiv	74.71	2.05	45.42	45.42	0.1878	0.2009	16	APS BEAMLINE 19-ID	DECTRIS PILATUS3 X 6M	['HKL-3000']
5vn6	52.21	2.1	40.465	40.465	0.1647	0.2047	7	APS BEAMLINE 21-ID-F	RAYONIX MX-300	['XDS']
8ft7	61.13	2.15	47.95	35.6	0.1886	0.2276	9	NSLS-II BEAMLINE 19-ID	DECTRIS EIGER2 XE 9M	['XDS']
6v91	62.44	1.9	50.0	33.92	0.174	0.2149	12	RIGAKU FR-E+ SUPERBRIGHT	RIGAKU SATURN 944+	['XDS']
7szv	50.51	2.4	42.82	42.82	0.18	0.2174	5	APS BEAMLINE 21-ID-F	RAYONIX MX-300	['XDS']
3tmq	54.47	2.05	49.2	49.2	0.179	0.217	8	APS BEAMLINE 21-ID-G	MARMOSAIC 300 mm CCD	['XDS']
5l3h	35.25	1.7	24.93	24.929	0.202	0.2476	9	BRUKER AXS MICROSTAR	Bruker Platinum 135	[]
2o5r	66.0	2.34	47.351	47.351	0.234	0.268	7	APS BEAMLINE 23-ID-D	MARMOSAIC 300 mm CCD	['XDS']
6nae	73.57	2.75	49.554	49.554	0.1927	0.2398	6	APS BEAMLINE 21-ID-F	RAYONIX MX-300	['XDS']
6blj	59.05	2.1	42.047	42.047	0.1582	0.1911	8	APS BEAMLINE 21-ID-G	RAYONIX MX-300	['XDS']
6vzz	69.05	2.65	50.0	49.74	0.1743	0.2039	6	APS BEAMLINE 21-ID-F	RAYONIX MX-300	['XDS']
6aqy	56.5	2.55	35.558	35.558	0.1857	0.2403	5	APS BEAMLINE 21-ID-F	MARMOSAIC 300 mm CCD	['XDS']
5epf	47.31	1.35	50.0	50.0	0.1406	0.1741	22	APS BEAMLINE 21-ID-G	RAYONIX MX-300	['XDS']
8g0v	48.7	1.9	91.56	24.67	0.1731	0.2006	9	NSLS-II BEAMLINE 19-ID	DECTRIS EIGER2 XE 9M	['XDS']
6f3n	45.06	1.85	25.0	24.82	0.1511	0.1765	8	BESSY BEAMLINE 14.3	RAYONIX MX-225	['HKL-3000']
6cby	47.7	2.55	50.0	43.59	0.199	0.258	4	APS BEAMLINE 19-ID	DECTRIS PILATUS3 6M	['HKL-3000']
6bqz	60.97	2.3	29.624	29.624	0.1804	0.2307	6	APS BEAMLINE 21-ID-G	MARMOSAIC 300 mm CCD	['XDS']
3re3	60.28	2.65	50.0	41.619	0.173	0.227	4	APS BEAMLINE 19-ID	ADSC QUANTUM 315r	['HKL-3000']
5tf4	44.93	1.95	49.0	40.863	0.1509	0.1869	8	APS BEAMLINE 21-ID-G	RAYONIX MX-300	['XDS']
7u4h	68.83	3.1	50.0	47.6	0.1923	0.2159	3	APS BEAMLINE 21-ID-F	RAYONIX MX-300	['XDS']
3pei	67.5	2.7	50.0	50.0	0.165	0.21	5	APS BEAMLINE 19-ID	ADSC QUANTUM 315r	['HKL-3000']
7oth	54.92	1.7	50.0	43.63	0.19	0.2141	15	DIAMOND BEAMLINE I03	DECTRIS EIGER2 X 16M	['XDS']
5t5g	51.22	2.1	44.48	44.48	0.2049	0.2273	7	APS BEAMLINE 19-ID	ADSC QUANTUM 315r	[]
8fuy	56.23	2.45	161.99	43.55	0.2028	0.2266	5	NSLS-II BEAMLINE 19-ID	DECTRIS EIGER2 XE 9M	['XDS']
6n0w	65.87	2.7	47.957	47.957	0.2257	0.2903	5	APS BEAMLINE 21-ID-F	MARMOSAIC 300 mm CCD	['XDS']
5br9	57.74	2.35	50.0	48.222	0.1609	0.2057	6	APS BEAMLINE 21-ID-F	RAYONIX MX-225	['XDS']
6an0	48.86	1.85	31.449	31.449	0.1571	0.1922	10	APS BEAMLINE 21-ID-G	MARMOSAIC 300 mm CCD	['XDS']
5uus	65.9	2.02	42.396	42.396	0.1642	0.1906	12	APS BEAMLINE 19-ID	DECTRIS PILATUS3 X 6M	['HKL-3000', 'DENZO']
7jit	74.51	1.95	49.67	49.67	0.1749	0.1902	17	APS BEAMLINE 19-ID	DECTRIS PILATUS3 X 6M	['HKL-3000']
5ky6	54.12	1.94	46.72	46.721	0.1864	0.2227	10	BESSY BEAMLINE 14.2	RAYONIX MX-225	['XDS']
5juw	73.78	2.28	47.38	47.0	0.1886	0.2153	11	APS BEAMLINE 19-ID	ADSC QUANTUM 315r	['XDS']
6v56	60.11	2.75	74.24	38.34	0.2438	0.262	4	APS BEAMLINE 22-ID	DECTRIS EIGER X 16M	['XDS']
7ao1	42.83	1.8	50.0	20.45	0.1729	0.2263	8	BESSY BEAMLINE 14.2	DECTRIS PILATUS3 S 2M	['XDS']
6dma	50.91	3.35	100.0	39.676	0.2923	0.3332	1	ALS BEAMLINE 8.2.1	ADSC QUANTUM 315r	['HKL-2000']
6bya	57.23	2.26	50.0	28.37	0.195	0.239	7	APS BEAMLINE 19-ID	DECTRIS PILATUS3 6M	['HKL-3000']
6pi7	70.17	2.8	48.48	48.48	0.1904	0.2062	5	APS BEAMLINE 19-ID	ADSC QUANTUM 315	['XDS']
6udg	51.03	2.65	48.7	48.7	0.2095	0.2805	3	APS BEAMLINE 21-ID-F	RAYONIX MX-300	['XDS']
7bgn	50.41	2.7	48.45	39.07	0.1813	0.2458	3	APS BEAMLINE 22-ID	DECTRIS EIGER X 16M	['XDS']
5ify	58.01	2.25	46.197	46.197	0.1569	0.197	7	APS BEAMLINE 21-ID-F	RAYONIX MX-300	['XDS']
6bhe	52.75	1.33	41.2	35.69	0.1345	0.1725	28	APS BEAMLINE 19-ID	ADSC QUANTUM 315r	['XDS']
6g70	77.13	3.3	50.0	47.848	0.2468	0.2953	4	BESSY BEAMLINE 14.1	DECTRIS PILATUS 6M	['XDS']
5b8i	60.6	1.85	50.0	45.27	0.145	0.172	12	APS BEAMLINE 21-ID-G	MARMOSAIC 300 mm CCD	['XDS']
5kf0	48.9	1.7	50.0	50.0	0.1342	0.157	12	APS BEAMLINE 21-ID-G	RAYONIX MX-300	['XDS']
7u56	51.17	1.85	50.0	39.13	0.1617	0.1992	10	APS BEAMLINE 21-ID-F	RAYONIX MX-300	['XDS']
3l2n	54.38	2.39	49.147	49.147	0.18	0.233	6	SSRL BEAMLINE BL11-1	MARMOSAIC 325 mm CCD	['XDS']
2ogi	48.93	1.85	40.555	40.55	0.172	0.229	10	SSRL BEAMLINE BL11-1	MARMOSAIC 325 mm CCD	['XDS']
7swk	56.53	1.8	40.22	40.22	0.1463	0.1745	12	APS BEAMLINE 21-ID-F	RAYONIX MX-300	['XDS']
3p2l	51.01	2.3	50.0	40.45	0.186	0.226	6	APS BEAMLINE 19-ID	ADSC QUANTUM 315r	['HKL-3000']
6w04	52.83	1.95	50.0	33.03	0.1579	0.2107	8	RIGAKU FR-E+ SUPERBRIGHT	RIGAKU SATURN 944+	['XDS']
5vbb	40.17	1.94	50.0	18.52	0.179	0.224	8	APS BEAMLINE 19-ID	DECTRIS PILATUS3 X 6M	['DENZO']
8g0u	55.9	1.9	183.78	35.89	0.1735	0.2037	10	NSLS-II BEAMLINE 19-ID	DECTRIS EIGER2 XE 9M	['XDS']
3p0x	51.94	2.35	47.6	47.6	0.178	0.23	5	RIGAKU MICROMAX-007 HF	RIGAKU SATURN 944+	['XDS']
7mi0	65.13	2.9	50.0	47.49	0.1941	0.2363	4	APS BEAMLINE 21-ID-D	RAYONIX MX-300	['XDS']
7r0k	66.64	2.972	153.02	153.02	0.216	0.26	2	DIAMOND BEAMLINE I03	DECTRIS EIGER2 XE 16M	['autoPROC']
6qsb	55.22	1.99	48.3	23.366	0.1883	0.2232	9	BESSY BEAMLINE 14.2	DECTRIS PILATUS3 2M	['XDS']
5hg0	48.51	2.4	50.0	47.366	0.1839	0.2348	4	APS BEAMLINE 19-ID	ADSC QUANTUM 315r	['HKL-3000']
6p61	58.07	1.95	33.152	33.152	0.151	0.1835	10	ALS BEAMLINE 5.0.2	DECTRIS PILATUS3 6M	['XDS']
6h5t	71.34	1.689	50.0	30.692	0.1756	0.1908	22	BESSY BEAMLINE 14.3	RAYONIX MX-225	['XDS']
3sqm	46.29	2.7	50.0	40.961	0.159	0.231	2	APS BEAMLINE 19-ID	ADSC QUANTUM 315r	['HKL-3000']
7swh	45.97	2.25	48.53	48.53	0.1624	0.2064	5	APS BEAMLINE 21-ID-F	RAYONIX MX-300	['XDS']
5vir	48.53	1.7	42.81	42.81	0.1676	0.1993	13	APS BEAMLINE 21-ID-G	RAYONIX MX-300	['XDS']
5u4o	59.56	2.05	88.07	88.07	0.175	0.198	10	APS BEAMLINE 21-ID-G	RAYONIX MX-300	['XDS']
7tm7	48.14	1.91	156.35	22.09	0.171	0.2131	9	NSLS-II BEAMLINE 19-ID	DECTRIS PILATUS 6M	['XDS']
5end	49.35	2.55	50.0	47.9	0.2061	0.2548	4	APS BEAMLINE 19-BM	ADSC QUANTUM 210r	['HKL-3000']
5bnz	60.23	1.9	50.0	41.809	0.1876	0.2282	11	APS BEAMLINE 21-ID-F	RAYONIX MX-225	['XDS']
7tmv	44.52	2.3	62.23	52.33	0.2255	0.2669	5	NSLS-II BEAMLINE 19-ID	DECTRIS PILATUS 6M	['XDS']
6zdf	57.21	3.0	102.205	102.205	0.2153	0.2687	3	DIAMOND BEAMLINE I04	DECTRIS PILATUS 6M	['DIALS']
7l9r	66.34	2.4	50.0	42.73	0.187	0.2182	7	APS BEAMLINE 21-ID-F	RAYONIX MX-300	['XDS']
5ts3	48.61	1.55	35.0	34.68	0.1461	0.1695	16	APS BEAMLINE 21-ID-G	MARMOSAIC 300 mm CCD	[]
6v53	59.88	2.2	74.23	31.72	0.232	0.2912	8	APS BEAMLINE 22-ID	RAYONIX MX300-HS	['XDS']
6qky	51.75	2.54	48.99	48.99	0.193	0.2343	4	APS BEAMLINE 19-ID	ADSC QUANTUM 315r	['XDS']
6cxd	52.8	2.75	50.0	50.0	0.1776	0.2492	3	APS BEAMLINE 21-ID-G	MARMOSAIC 300 mm CCD	['HKL-3000', 'DENZO']
5cqe	52.79	2.1	30.0	29.47	0.1749	0.1974	8	APS BEAMLINE 21-ID-G	MARMOSAIC 300 mm CCD	['HKL-2000']
6onw	61.59	2.95	50.0	39.99	0.211	0.2593	3	APS BEAMLINE 19-ID	DECTRIS PILATUS3 X 6M	['HKL-3000']
3rd5	66.91	1.5	50.0	49.92	0.133	0.15	26	RIGAKU FR-E+ SUPERBRIGHT	RIGAKU SATURN 944+	['XDS']
5u29	50.57	2.5	50.0	32.099	0.1532	0.2087	4	APS BEAMLINE 21-ID-G	MARMOSAIC 300 mm CCD	['XDS']
5thx	46.81	1.55	50.0	37.396	0.1587	0.1882	15	APS BEAMLINE 21-ID-F	RAYONIX MX-300	[]
5b8f	42.05	1.45	50.0	36.981	0.138	0.1692	17	APS BEAMLINE 21-ID-F	RAYONIX MX-225	['XDS']
6ptg	77.26	2.95	30.024	30.024	0.1823	0.2264	6	APS BEAMLINE 21-ID-F	RAYONIX MX-300	['XDS']
6ude	49.61	1.95	50.0	35.73	0.1648	0.2053	9	APS BEAMLINE 21-ID-F	RAYONIX MX-300	['XDS']
5k8f	51.76	2.45	50.0	26.62	0.1879	0.2242	4	APS BEAMLINE 21-ID-G	MARMOSAIC 300 mm CCD	['XDS']
8fi6	47.98	1.8	47.78	47.22	0.1648	0.2112	11	NSLS-II BEAMLINE 19-ID	DECTRIS EIGER2 XE 9M	['XDS']
6f3m	47.48	1.6	50.0	48.7	0.151	0.1742	14	BESSY BEAMLINE 14.2	RAYONIX MX-225	['XDS']
5ko9	50.57	1.5	48.37	48.37	0.1818	0.2093	18	APS BEAMLINE 19-ID	DECTRIS PILATUS3 6M	['XDS']
7kvy	54.24	1.9	50.0	46.31	0.163	0.193	10	APS BEAMLINE 21-ID-F	RAYONIX MX-300	['XDS']
5m67	42.66	1.54	43.633	43.633	0.1446	0.1757	14	PETRA III, EMBL c/o DESY BEAMLINE P13 (MX1)	DECTRIS PILATUS 6M-F	['XDS']
7bq6	48.73	1.89	61.44	61.44	0.163	0.202	8	ESRF BEAMLINE MASSIF-3	DECTRIS EIGER X 4M	[]
6d6k	57.66	2.5	44.435	44.435	0.1569	0.2072	5	APS BEAMLINE 21-ID-F	RAYONIX MX-300	['XDS']
6tgt	60.55	2.155	51.0	44.21	0.207	0.2341	8	ESRF BEAMLINE ID29	DECTRIS PILATUS 6M	['iMOSFLM']
7m1y	62.51	2.02	49.8	49.8	0.1841	0.2129	11	APS BEAMLINE 19-ID	DECTRIS PILATUS3 6M	['HKL-3000']
7njz	70.21	3.2	73.53	73.52	0.2692	0.2922	4	DIAMOND BEAMLINE I04	DECTRIS PILATUS 6M-F	['MOSFLM']
6nen	58.27	2.15	45.68	35.132	0.1752	0.2077	8	AUSTRALIAN SYNCHROTRON BEAMLINE MX2	ADSC QUANTUM 315r	['XDS']
7knp	56.2	2.25	50.0	40.26	0.1756	0.2128	6	APS BEAMLINE 21-ID-F	RAYONIX MX-300	['XDS']
7ao2	47.73	1.75	50.0	48.36	0.1805	0.2115	12	BESSY BEAMLINE 14.2	DECTRIS PILATUS3 S 2M	['XDS']
3n5l	63.8	1.97	49.445	49.445	0.158	0.191	11	SSRL BEAMLINE BL9-2	MARMOSAIC 325 mm CCD	['XDS']
6hk9	50.02	1.45	54.93	30.971	0.1795	0.2047	19	DIAMOND BEAMLINE I24	DECTRIS PILATUS3 6M	['XDS']
6wrh	65.82	1.6	48.99	48.99	0.1234	0.1643	22	APS BEAMLINE 19-ID	DECTRIS PILATUS3 X 6M	['HKL-3000']
7z7k	58.42	2.7	43.91	23.23	0.2605	0.3361	5	BESSY BEAMLINE 14.1	DECTRIS PILATUS 6M	['XDS']
5k85	55.28	2.3	50.0	27.57	0.179	0.217	6	APS BEAMLINE 21-ID-G	MARMOSAIC 300 mm CCD	['XDS']
7rji	58.51	1.71	40.0	28.63	0.1977	0.224	16	LNLS BEAMLINE W01B-MX2	DECTRIS PILATUS 2M	['XDS']
6deg	57.1	2.45	47.702	47.702	0.2155	0.2572	5	APS BEAMLINE 21-ID-F	MARMOSAIC 300 mm CCD	['XDS']
5mbz	55.53	1.499	47.934	46.79	0.15	0.175	20	BESSY BEAMLINE 14.1	DECTRIS PILATUS 6M	['XDS']
6f3o	45.44	1.75	25.0	25.0	0.1398	0.1671	10	BESSY BEAMLINE 14.3	RAYONIX MX-225	['HKL-3000']
8g0t	44.41	2.45	91.66	25.27	0.2183	0.2679	4	NSLS-II BEAMLINE 19-ID	DECTRIS EIGER2 XE 9M	['XDS']
6xj3	39.16	1.85	50.0	34.59	0.1799	0.2193	8	APS BEAMLINE 19-ID	DECTRIS PILATUS3 X 6M	['HKL-3000']
7ao5	51.99	2.06	50.0	47.49	0.1834	0.2394	7	BESSY BEAMLINE 14.2	DECTRIS PILATUS3 S 2M	['XDS']
5jqw	46.65	2.06	39.37	39.369	0.1966	0.2287	7	APS BEAMLINE 19-ID	ADSC QUANTUM 315r	['HKL-3000']
6efw	46.52	1.9	36.98	36.98	0.1631	0.2047	8	APS BEAMLINE 21-ID-F	RAYONIX MX-300	['XDS']
5et7	67.15	2.99	45.92	45.458	0.177	0.2443	4	BESSY BEAMLINE 14.2	RAYONIX MX-225	['XDS']
6aq3	54.62	2.4	33.381	33.381	0.1712	0.2086	5	APS BEAMLINE 21-ID-G	MARMOSAIC 300 mm CCD	['XDS']
6xdh	73.76	2.35	50.0	45.21	0.1572	0.1825	9	APS BEAMLINE 21-ID-F	RAYONIX MX-300	['XDS']
6n39	70.29	2.15	50.0	45.0	0.1697	0.1928	11	APS BEAMLINE 21-ID-F	RAYONIX MX-300	['XDS']
6p81	55.6	1.75	47.014	47.014	0.1848	0.2126	13	APS BEAMLINE 21-ID-F	RAYONIX MX-300	['XDS']
5bt8	51.2	2.3	50.0	48.45	0.2151	0.2481	6	APS BEAMLINE 21-ID-F	RAYONIX MX-225	['XDS']
6n1f	54.77	2.05	27.351	27.351	0.2078	0.2416	8	APS BEAMLINE 21-ID-G	RAYONIX MX-300	['XDS']
5iz4	46.39	1.75	35.865	35.865	0.1521	0.182	11	APS BEAMLINE 21-ID-G	RAYONIX MX-300	[]
5izt	45.97	1.9	50.0	27.405	0.166	0.2113	8	APS BEAMLINE 21-ID-F	RAYONIX MX-225	['XDS']
3out	40.55	1.65	25.2	25.22	0.1627	0.1927	12	APS BEAMLINE 21-ID-G	MAR CCD	[]
6ryg	51.68	0.974	50.17	50.0	0.1347	0.1388	55	DIAMOND BEAMLINE I03	ADSC QUANTUM 315	['MOSFLM']
6w7x	53.48	1.9	50.0	46.53	0.1822	0.2127	11	APS BEAMLINE 21-ID-F	RAYONIX MX-300	['XDS']
7kxa	62.35	1.8	50.0	33.87	0.1509	0.1696	15	APS BEAMLINE 21-ID-G	RAYONIX MX-300	['XDS']
6s1u	52.0	1.9	48.3	48.3	0.1929	0.2354	10	BESSY BEAMLINE 14.2	RAYONIX MX-225	['XDS']
7m3k	70.16	2.3	50.0	44.24	0.1804	0.2083	9	APS BEAMLINE 21-ID-F	RAYONIX MX-300	['XDS']
3sc3	66.49	3.0	46.881	46.881	0.2237	0.2532	3	SSRL BEAMLINE BL11-1	MARMOSAIC 325 mm CCD	['XDS']
7qis	72.21	1.83	50.0	32.82	0.1627	0.1886	18	BESSY BEAMLINE 14.2	DECTRIS PILATUS 2M	['XDS']
7btj	45.61	2.37	61.45	61.45	0.186	0.243	4	RIGAKU MICROMAX-007	MAR scanner 345 mm plate	['autoPROC']
5wde	83.25	1.85	47.69	27.079	0.1854	0.1992	31	CHESS BEAMLINE F1	ADSC QUANTUM 4	['XDS']
6y28	52.09	1.68	42.0	41.53	0.1851	0.2363	12	BESSY BEAMLINE 14.1	MARRESEARCH	['XDS']
6bs7	45.59	1.95	31.958	31.958	0.1855	0.2315	8	APS BEAMLINE 21-ID-F	RAYONIX MX-300	['XDS']
3iuu	54.5	2.13	46.829	46.829	0.184	0.228	8	SSRL BEAMLINE BL11-1	MARMOSAIC 325 mm CCD	['XDS']
