# Supplementary material for: Robust and automatic beamstop shadow outlier rejection: combining crystallographic statistics with modern clustering under a semi-supervised learning strategy
Source: Acta Crystallogr D Struct Biol. 2024 Oct 1;80(Pt 10):722–32. doi: 10.1107/S2059798324008519 (PMC11448920; doi:10.1107/S2059798324008519)
Supplement: Supplementary file 6 [file d-80-00722-sup6.zip]

Archive with 14 entries (8 files):
- 5b8f/
- 5b8f/default_mask_NEMO_removal/
- 5b8f/default_mask_NEMO_removal/XDS.INP
- 5b8f/default_mask_NEMO_removal/xz15.log
- 5b8f/complete_mask/
- 5b8f/complete_mask/XDS.INP
- 5b8f/complete_mask/5Blz.log
- 5usx/
- 5usx/complete_mask/
- 5usx/complete_mask/XDS.INP
- 5usx/complete_mask/wV6E.log
- 5usx/default_mask_NEMO_removal/
- 5usx/default_mask_NEMO_removal/fgbV.log
- 5usx/default_mask_NEMO_removal/XDS.INP
