# Supplementary material for: Robust and automatic beamstop shadow outlier rejection: combining crystallographic statistics with modern clustering under a semi-supervised learning strategy
Source: Acta Crystallogr D Struct Biol. 2024 Oct 1;80(Pt 10):722–32. doi: 10.1107/S2059798324008519 (PMC11448920; doi:10.1107/S2059798324008519)
Supplement: Supplementary file 6 [file d-80-00722-sup6.zip › 5b8f/default_mask_NEMO_removal/XDS.INP]

!=============================================================================
! written by generate_XDS.INP version 1.17 (31-May-2023)
! For more details on XDS parameters, please check the online documentation at
!   http://xds.mr.mpg.de/html_doc/xds_parameters.html
!
! Full documentation, including complete detector templates, at xds.mr.mpg.de .
! More documentation in wiki.uni-konstanz.de/xds/index.php .
! After running xds, inspect at least the agreement of predicted and observed
! spots in FRAME.cbf!
!=============================================================================
JOB= XYCORR INIT COLSPOT IDXREF DEFPIX INTEGRATE CORRECT
ORGX= 2124.75 ORGY= 1982.70  ! values from frame header; only read by XYCORR, IDXREF
MAXIMUM_NUMBER_OF_JOBS=1

DETECTOR_DISTANCE= 175.000 !read by XYCORR, IDXREF. Negative if detector normal points to crystal.
OSCILLATION_RANGE= 1.000
STARTING_ANGLE= 90.00
X-RAY_WAVELENGTH= .97856
NAME_TEMPLATE_OF_DATA_FRAMES=/media/yui-local/ssd_1/beamstop_mask/5b8f/5b8f/meu8-4.???
! REFERENCE_DATA_SET=xxx/XDS_ASCII.HKL ! e.g. to ensure consistent indexing
DATA_RANGE=1 180
SPOT_RANGE=1 90
! BACKGROUND_RANGE=1 10 ! rather use defaults (first 5 degree of rotation)

SPACE_GROUP_NUMBER=18                   ! 0 if unknown
UNIT_CELL_CONSTANTS= 80.56 100.21 54.81 90 90 90 ! put correct values if known
INCLUDE_RESOLUTION_RANGE=50 1.45  ! after CORRECT, insert high resol limit; re-run CORRECT
! IDXREF now obeys INCLUDE_RESOLUTION_RANGE and EXCLUDE_RESOLUTION_RANGE to exclude ice-rings

FRIEDEL'S_LAW=FALSE     ! This acts only on the CORRECT step
! If the anom signal turns out to be, or is known to be, very low or absent,
! use FRIEDEL'S_LAW=TRUE instead (or comment out the line); re-run CORRECT

! remove the "!" in the following line:
! STRICT_ABSORPTION_CORRECTION=TRUE
! if the anomalous signal is strong: in that case, in CORRECT.LP the three
! "CHI^2-VALUE OF FIT OF CORRECTION FACTORS" values are significantly> 1, e.g. 1.5
!
! exclude (mask) untrusted areas of detector, e.g. beamstop shadow :
! UNTRUSTED_RECTANGLE= 1800 1950 2100 2150 ! x-min x-max y-min y-max ! repeat
! UNTRUSTED_ELLIPSE= 2034 2070 1850 2240 ! x-min x-max y-min y-max ! if needed
! UNTRUSTED_QUADRILATERAL= x1 y1 x2 y2 x3 y3 x4 y4 ! see documentation
!
! parameters with changes wrt default values:
TRUSTED_REGION=0.0 1.2 ! partially use corners of detector (0 1.4143: use all pixels)
VALUE_RANGE_FOR_TRUSTED_DETECTOR_PIXELS=6000. 30000. ! often 7000 or 8000 is ok
STRONG_PIXEL=4           ! COLSPOT: only use strong reflections (default is 3)
MINIMUM_NUMBER_OF_PIXELS_IN_A_SPOT=3 ! default of 6 is sometimes too high
! close spots/long cell axis: reduce SEPMIN and CLUSTER_RADIUS from their defaults of 7 and 3.5
SEPMIN=7.0  CLUSTER_RADIUS=3.5 ! 4 and 2 for Pixel Array Detectors
! since XDS 01-MAR-2015, POSITION supersedes DISTANCE.
! nowadays headers are usually correct so refine POSITION in INTEGRATE but not IDXREF if low to medium resolution
! however, if the spots from COLSPOT extend to 2A then POSITION could, and if 1.5A POSITION should be refined
REFINE(IDXREF)=CELL BEAM ORIENTATION AXIS  ! add POSITION if high resolution, or DETECTOR_DISTANCE inaccurate
REFINE(INTEGRATE)= POSITION BEAM ORIENTATION ! AXIS CELL . If 1.5A or higher it is ok to refine CELL (unless electron diffraction)
REFINE(CORRECT)= CELL BEAM ORIENTATION AXIS POSITION ! Default is: refine everything
! parameters specifically for this detector and beamline:
DETECTOR= CCDCHESS MINIMUM_VALID_PIXEL_VALUE= 1 OVERLOAD= 65500
SENSOR_THICKNESS= 0.01
! attention CCD detectors: for very high resolution (better than 1A) make sure to specify SILICON
! as about 32* what CORRECT.LP suggests (absorption of phosphor is much higher than that of silicon).
! Better: read the article http://wiki.uni-konstanz.de/xds/index.php/SILICON .
NX= 4096 NY= 4096  QX= .0732420000  QY= .0732420000 ! to make CORRECT happy if frames are unavailable

ROTATION_AXIS=1 0 0  ! Australian Synchrotron, SERCAT ID-22 (?), APS 19-ID (?), ESRF BM30A, SPring-8, SSRF need -1 0 0. Diamond ID24 needs 0 -1 0
DIRECTION_OF_DETECTOR_X-AXIS=1 0 0
DIRECTION_OF_DETECTOR_Y-AXIS=0 1 0
INCIDENT_BEAM_DIRECTION=0 0 1   ! only read by IDXREF
FRACTION_OF_POLARIZATION=0.98   ! comment out if not synchrotron; only use by CORRECT
                                       ! better value is provided by beamline staff!
POLARIZATION_PLANE_NORMAL=0 1 0        ! only used by CORRECT
!used by DEFPIX and CORRECT to exclude ice-reflections / ice rings - uncomment if necessary
!fine-grained list is in Thorn et al http://journals.iucr.org/d/issues/2017/09/00/hi5647/index.html
!EXCLUDE_RESOLUTION_RANGE= 3.93 3.87 !ice-ring at 3.897 Angstrom
!EXCLUDE_RESOLUTION_RANGE= 3.70 3.64 !ice-ring at 3.669 Angstrom
!EXCLUDE_RESOLUTION_RANGE= 3.47 3.41 !ice-ring at 3.441 Angstrom
!EXCLUDE_RESOLUTION_RANGE= 2.70 2.64 !ice-ring at 2.671 Angstrom
!EXCLUDE_RESOLUTION_RANGE= 2.28 2.22 !ice-ring at 2.249 Angstrom
!EXCLUDE_RESOLUTION_RANGE= 2.102 2.042 !ice-ring at 2.072 Angstrom - strong
!EXCLUDE_RESOLUTION_RANGE= 1.978 1.918 !ice-ring at 1.948 Angstrom - weak
!EXCLUDE_RESOLUTION_RANGE= 1.948 1.888 !ice-ring at 1.918 Angstrom - strong
!EXCLUDE_RESOLUTION_RANGE= 1.913 1.853 !ice-ring at 1.883 Angstrom - weak
!EXCLUDE_RESOLUTION_RANGE= 1.751 1.691 !ice-ring at 1.721 Angstrom - weak
! additional ice-ring resolution ranges: 1.524 1.519, 1.473 1.470, 1.444 1.440, 1.372 1.368, 1.367 1.363,
! 1.299 1.296, 1.275 1.274, 1.261 1.259, 1.224 1.222, 1.171 1.168, 1.124 1.122 (compiled by GlobalPhasing)

! Detector specific parameters can be placed in:
!     /home/yui-local/.xds-site/mccd
! FRACTION_OF_POLARIZATION, ROTATION_AXIS and TRUDTED_REGION will auto-comment the replaced parameters
