# Supplementary material for: Robust and automatic beamstop shadow outlier rejection: combining crystallographic statistics with modern clustering under a semi-supervised learning strategy
Source: Acta Crystallogr D Struct Biol. 2024 Oct 1;80(Pt 10):722–32. doi: 10.1107/S2059798324008519 (PMC11448920; doi:10.1107/S2059798324008519)
Supplement: Supplementary file 6 [file d-80-00722-sup6.zip › 5b8f/default_mask_NEMO_removal/xz15.log]

 __   __   __     __   ___  __   __    _     __     
|__) |  \ |__) _ |__) |__  |  \ /  \  (_)   / /\ |_|
|    |__/ |__)   |  \ |___ |__/ \__/  (_) o \/_/   |
 
****** Optimisation setup ******
-Using a maximum of 7 CPU cores where possible
-PDB-REDO will optimise the structure model in /home/pdb-redo/PDB_REDO_data/Yunyun.Gao/0000000522/input/PDB/5b8f.cif
-Using the experimental data in /home/pdb-redo/PDB_REDO_data/Yunyun.Gao/0000000522/input/MTZ/5b8f_reint_nomask_1.45_p21212.mtz
-During the process your structure model will be called 'xz15'
-The final result will be written to /home/pdb-redo/PDB_REDO_data/Yunyun.Gao/0000000522/output
 
 
****** Parsing input files ******
 
WARNING!
--------
The cell dimensions from the reflection data and the model do not match!
From reflections: 80.556 100.198 54.802 90.000 90.000 90.000
From model      : 80.560 100.210 54.810 90.000 90.000 90.000
Cell dimensions from the input reflection data will be used.
 
-Running mmCQL
-Preparing the structure model
 o Performing DEFY flips
 o Checking carbohydrates
   * Running carbonanza
 o Running Platonyzer
 o Running prepper
   * Occupancies reset     : 0
   * B-factors reset       : 0
   * Deleted (hetero) atoms: 0
   * Deleted ANISOU records: 0
   * Deleted LINK   records: 0
   * Added   LINK   records: 0
   * Fixed   LINK   records: 0
   * Renamed water atoms   : 0
   * Replaced dummies      : 0
   * Renamed HEM to HEC    : 0
   * Renamed BME/CYS to CME: 0
-Checking reflection data
 o Error(s) in structure factors; not using status flag
 o Anomalous data will be used to calculate anomalous maps
-Extracting data from the PDB file
 o TLS groups created  :   3
 o TLS groups extracted:   0
 o Extracting the amino acid sequence
-Creating MTZ file
 o Generating R-free set using 0.05 fraction of all reflections
 
 
****** Structure model and data details ******
Cell axes            : 80.556 100.198 54.802
Cell angles          : 90.00 90.00 90.00
Space group          : P 21 21 2
Resolution (pdb)     : 1.45
Resolution (data)    : 1.45
Lowest resolution    : 50.10
Reported Rfactor     : 0.1380
Reported R-free      : 0.1692
Average B-factor     : 18.37
Wilson B from SFcheck: 23.84
Solvent percentage   : 42.03
Solvent model        : SIMP
VdW probe            : 1.11
Ion probe            : 1.11
Shrinkage            : 0.90
Reflections (data)   : 78784
Work set size        : 74653
Test set size (data) : 0 (0.0%)
Test set size (used) : 4131
Completeness (pdb)   : 99.9
Completeness (used)  : 99.6
Wavelength           : 0.97856
Refinement tool      : PHENIX
Deposition year      : 2015
 
 
****** R(-free) recalculation ******
-Running Refmac for 0 cycles (R-free = 0.1381)
 
WARNING!
--------
Extremely large geometric outliers!
Bond length RMSZ: 39.122
Bond angle RMSZ : 0.819
This is likely a problem with the restraint generation.
Consider running PDB-REDO with a restraint file that describes all non-standard compounds and LINKs.
 
 
 
****** Model-to-data fit details ******
Calculated R      : 0.1427
Calculated R-free : 0.1381
Expected R-free/R : 1.1425 (new)
Expected R-free/R : 1.1441 (old)
Expected R-free   : 0.1630
 
sigma(R-free/R)   : 0.0381
R-free/R Z-score  : 4.59
 
sigma(R-free)     : 0.0021
R-free Z-score    : 11.86
 
 
****** Backbone correction ******
-Running fixDMC
 o FixDMC added 0 missing backbone atoms
 
 
****** Solvent mask optimisation ******
-Running Refmac grid search
 o VDW probe: 1.1
 o Ion probe: 0.8
 o Shrinkage: 0.8
 
 
****** Testing B-factor refinement type ******
-Testing ANISOTropic B-factors
-Testing ISOTropic B-factors
 o Inconclusive Hamilton test, checking for overfitting:
   * R-free/R Z-score test: ANISOTtropic B-factors preferred
   * R-factor gap test: ANISOTtropic B-factors preferred
   * Exchange rate test: ANISOTtropic B-factors preferred
 o Used combined tests to select ANISOTtropic B-factors
 
 
****** Refinement settings ******
-B-factor model
 o Number of atoms      : 4334
 o Number of reflections: 74653
 o Reflections per atom : 17.2
 o B-factor type        : ANISOTropic
 o TLS-models           : not used
-Non-crystallographic symmetry
 o Using local NCS restraints
-Twinning
 o No twinning detected
-High Refmac bond length or bond angle RMSZ detected
 o Bond length RMSZ: 39.122
 o Bond angle RMSZ : 0.819
 o Geometric targets will be relaxed
-New R-free set
 o Calculated R and expected R-free values will be used for reference
 o Resetting B-factors to 11.92 to remove model bias
 o Doing 30 cycles of restrained refinement instead of 20
-Anisotropic B-factor refinement
 o Doing 50 cycles of restrained refinement instead of 30
 
 
****** Model-to-data fit details (updated) ******
Calculated R      : 0.1427
Calculated R-free : 0.1381
Expected R-free/R : 1.2689 (new)
Expected R-free/R : 1.4500 (old)
Expected R-free   : 0.1811
 
sigma(R-free/R)   : 0.0467
R-free/R Z-score  : 6.23
 
sigma(R-free)     : 0.0021
R-free Z-score    : 20.48
 
 
****** B-weight optimisation ******
-Testing B-factor restraint weights: 1.50 1.20 1.00 0.80 0.50 0.30 0.10
 o Performed B-weight test with weight 1.50 (R-free = 0.1624)
 o Performed B-weight test with weight 1.20 (R-free = 0.1606)
 o Performed B-weight test with weight 1.00 (R-free = 0.1604)
 o Performed B-weight test with weight 0.80 (R-free = 0.1602)
 o Performed B-weight test with weight 0.50 (R-free = 0.1605)
 o Performed B-weight test with weight 0.30 (R-free = 0.1638)
 o Performed B-weight test with weight 0.10 (R-free = 0.1678)
-Selecting best B weight
 o Best B weight: none
 
 
****** Structure re-refinement ******
-Refining with geometric restraint weights: 0.05 0.10 0.30 0.50 0.70 1.00 1.50
 o Performed refinement with MATRIX weight 0.05 (R-free = 0.1972)
 o Performed refinement with MATRIX weight 0.10 (R-free = 0.1818)
 o Performed refinement with MATRIX weight 0.30 (R-free = 0.1664)
 o Performed refinement with MATRIX weight 0.50 (R-free = 0.1615)
 o Performed refinement with MATRIX weight 0.70 (R-free = 0.1594)
 o Performed refinement with MATRIX weight 1.00 (R-free = 0.1582)
 o Performed refinement with MATRIX weight 1.50 (R-free = 0.1603)
-Selecting best geometric restraint weight
 o Best geometric restraint weight: none
 
 
****** Re-refinement details ******
Best matrix weight: none
Resulting R-factor: 0.1427
Resulting R-free  : 0.1381
R-free/R Z-score  : NA
 
Expected R-free   : NA
sigma(R-free)     : NA
R-free Z-score    : NA
 
 
****** Model validation ******
-Validating the input model with WHAT_CHECK
-Validating the re-refined model with WHAT_CHECK
-Validating the input model with tortoize
-Validating the rerefined model with tortoize
 
 
****** Validation details ******
                                     Before  After
1st generation packing quality     : 0.594 0.594
2nd generation packing quality     : -1.563 -1.563
Ramachandran plot Z-score          : 0.063 0.063
Ramachandran plot RMSD             : 0.399 0.399
chi-1/chi-2 rotamer Z-score        : -1.315 -1.315
chi-1/chi-2 rotamer RMSD           : 0.453 0.453
Backbone conformation              : -0.258 -0.258
 
Bond length RMS Z-score            : 39.122 39.122
Bond angle RMS Z-score             : 0.819 0.819
 
Total number of bumps              : 19 19
Weighted bump severity score       : 0.004 0.004
 
Unsatisfied H-bond donors/acceptors: 22 23
H-bond satisfaction fraction       : 0.922 0.918
 
 
****** Structure rebuilding ******
-Completing loops with loopwhole
 o No new loops were found
-Assigning secondary structure with DSSP
-Removing waters without density
-Performing peptide flips
-Refitting side chains
-Validation-based rebuilding
 
 
****** Rebuilding details ******
Loops added        : 0
Waters removed     : 57
Peptides flipped   : 0
Side chains built  : 16
Side chains flipped: 10
Chirality fixes    : 0
 
 
****** Final refinement ******
-Updating metal restraints
-Final restraint weight optimisation with AUTO weights: 2.50
 o Performed 50-cycle refinement with AUTO weight 2.50 (R-free = 0.1674)
 
 
****** Final refinement details ******
Resulting R-factor: 0.1397
Resulting R-free  : 0.1674
R-free/R Z-score  : 1.51
 
Expected R-free   : 0.1773
sigma(R-free)     : 0.0026
R-free Z-score    : 3.81
 
 
****** Reciprocal space correlation ******
                              Before  Final  Z-score
Work correlation coefficient: 0.974   0.973  -3.69
Free correlation coefficient: 0.977   0.968  -7.61
 
 
****** Model validation ******
-Running DSSP
-Running WHAT_CHECK
-Validating the final model with tortoize
 
 
****** Model validation results ******
                                     Before  Re-ref  Final
1st generation packing quality     : 0.594 0.594 0.256
2nd generation packing quality     : -1.563 -1.563 -1.257
Ramachandran plot Z-score          : 0.063 0.063 0.175
Ramachandran plot RMSD             : 0.399 0.399 0.396
chi-1/chi-2 rotamer Z-score        : -1.315 -1.315 -0.602
chi-1/chi-2 rotamer RMSD           : 0.453 0.453 0.465
Backbone conformation              : -0.258 -0.258 -0.435
 
Bond length RMS Z-score            : 39.122 39.122 9.498
Bond angle RMS Z-score             : 0.819 0.819 1.871
 
Total number of bumps              : 19 19 81
Weighted bump severity score       : 0.004 0.004 0.662
 
Unsatisfied H-bond donors/acceptors: 22 23 25
H-bond satisfaction fraction       : 0.922 0.918 0.907
 
 
****** Protein structure changes ******
-Analysing model changes
 
Changed rotamers     : 8
Hydrogen bond flips  : 7
Cis-trans flips      : 0
Trans-cis flips      : 0
Peptides fixed       : 0
Peptides distorted   : 1
 
 
****** Electron density map details ******
-Analysing density maps
 
                       Better Worse
Real-space CC        : 6 5
Real-space R-factor  : 20 25
EDIAm density fit    : 94 106
OPIA density coverage: 0 0
 
 
****** Ligand validation ******
-Analysing existing ligands
 o Validating residue A202
 o Validating residue A203
 o Validating residue B202
 o Validating residue C202
-Compiling validation results
 
****** Ligand validation details (C5P A 202) ******
 
                                    Before  Final
Real-space R-factor               : 0.117   0.103
Real-space correlation            : 0.894   0.903
EDIAm density fit                 : 0.298   0.290
OPIA density coverage (%)         : 47.6    42.9
 
Energy of formation (kJ/mol)      : -2382.5 -2375.3
Hydrogen bond energy (kJ/mol)     : -144.6  -126.5
Number of hydrogen bonds          : 7  6
Number of bumps                   : 5  4
Number of hydrophobic interactions: 3  3
Hydrophobic interaction strength  : 2.008  1.913
Number of Pi-Pi interactions      : 0  0
Pi-Pi interaction strength        : 0.000  0.000
Number of cation-Pi interactions  : 0  0
Cation-Pi interaction strength    : 0.000  0.000
 
Atoms shifted more than 0.50A     : 0
All atom RMSD for residue (A)     : 0.182
 
 
****** Ligand validation details (MPD A 203) ******
 
                                    Before  Final
Real-space R-factor               : 0.141   0.136
Real-space correlation            : 0.756   0.887
EDIAm density fit                 : 0.413   0.459
OPIA density coverage (%)         : 50.0    50.0
 
Energy of formation (kJ/mol)      : -182.5 -185.7
Hydrogen bond energy (kJ/mol)     : 0.0  0.0
Number of hydrogen bonds          : 0  0
Number of bumps                   : 0  0
Number of hydrophobic interactions: 6  6
Hydrophobic interaction strength  : 5.415  5.522
Number of Pi-Pi interactions      : 0  0
Pi-Pi interaction strength        : 0.000  0.000
Number of cation-Pi interactions  : 0  0
Cation-Pi interaction strength    : 0.000  0.000
 
Atoms shifted more than 0.50A     : 0
All atom RMSD for residue (A)     : 0.185
 
 
****** Ligand validation details (C5P B 202) ******
 
                                    Before  Final
Real-space R-factor               : 0.110   0.094
Real-space correlation            : 0.897   0.905
EDIAm density fit                 : 0.593   0.566
OPIA density coverage (%)         : 33.3    28.6
 
Energy of formation (kJ/mol)      : -2385.1 -2374.2
Hydrogen bond energy (kJ/mol)     : -152.3  -153.3
Number of hydrogen bonds          : 8  8
Number of bumps                   : 3  8
Number of hydrophobic interactions: 3  3
Hydrophobic interaction strength  : 2.257  2.396
Number of Pi-Pi interactions      : 0  0
Pi-Pi interaction strength        : 0.000  0.000
Number of cation-Pi interactions  : 0  0
Cation-Pi interaction strength    : 0.000  0.000
 
Atoms shifted more than 0.50A     : 0
All atom RMSD for residue (A)     : 0.187
 
 
****** Ligand validation details (C5P C 202) ******
 
                                    Before  Final
Real-space R-factor               : 0.097   0.085
Real-space correlation            : 0.927   0.934
EDIAm density fit                 : 0.575   0.541
OPIA density coverage (%)         : 42.9    42.9
 
Energy of formation (kJ/mol)      : -2382.5 -2383.0
Hydrogen bond energy (kJ/mol)     : -163.4  -147.8
Number of hydrogen bonds          : 8  7
Number of bumps                   : 4  4
Number of hydrophobic interactions: 5  5
Hydrophobic interaction strength  : 3.213  3.098
Number of Pi-Pi interactions      : 0  0
Pi-Pi interaction strength        : 0.000  0.000
Number of cation-Pi interactions  : 0  0
Cation-Pi interaction strength    : 0.000  0.000
 
Atoms shifted more than 0.50A     : 2
All atom RMSD for residue (A)     : 0.275
 
 
****** Creating final output ******
-Creating Refmac command script
-Consolidating results
