# Supplementary material for: Robust and automatic beamstop shadow outlier rejection: combining crystallographic statistics with modern clustering under a semi-supervised learning strategy
Source: Acta Crystallogr D Struct Biol. 2024 Oct 1;80(Pt 10):722–32. doi: 10.1107/S2059798324008519 (PMC11448920; doi:10.1107/S2059798324008519)
Supplement: Supplementary file 6 [file d-80-00722-sup6.zip › 5usx/default_mask_NEMO_removal/fgbV.log]

 __   __   __     __   ___  __   __    _     __     
|__) |  \ |__) _ |__) |__  |  \ /  \  (_)   / /\ |_|
|    |__/ |__)   |  \ |___ |__/ \__/  (_) o \/_/   |
 
****** Optimisation setup ******
-Using a maximum of 7 CPU cores where possible
-PDB-REDO will optimise the structure model in /home/pdb-redo/PDB_REDO_data/Yunyun.Gao/0000000524/input/PDB/5usx.cif
-Using the experimental data in /home/pdb-redo/PDB_REDO_data/Yunyun.Gao/0000000524/input/MTZ/5usx_reint_nomask_2.6.mtz
-During the process your structure model will be called 'fgbV'
-The final result will be written to /home/pdb-redo/PDB_REDO_data/Yunyun.Gao/0000000524/output
 
 
****** Parsing input files ******
 
WARNING!
--------
The cell dimensions from the reflection data and the model do not match!
From reflections: 64.635 98.366 120.062 90.000 90.000 90.000
From model      : 64.626 98.302 119.879 90.000 90.000 90.000
Cell dimensions from the input reflection data will be used.
 
-Running mmCQL
-Preparing the structure model
 o Performing DEFY flips
 o Checking carbohydrates
   * Running carbonanza
 o Running Platonyzer
 o Running prepper
   * Occupancies reset     : 0
   * B-factors reset       : 0
   * Deleted (hetero) atoms: 0
   * Deleted ANISOU records: 0
   * Deleted LINK   records: 0
   * Added   LINK   records: 0
   * Fixed   LINK   records: 0
   * Renamed water atoms   : 0
   * Replaced dummies      : 0
   * Renamed HEM to HEC    : 0
   * Renamed BME/CYS to CME: 0
-Checking reflection data
 o Error(s) in structure factors; not using status flag
 o Anomalous data will be used to calculate anomalous maps
-Extracting data from the PDB file
 o TLS groups created  :   2
 o TLS groups extracted:   1
 o Extracting the amino acid sequence
-Creating MTZ file
 o Generating R-free set using 0.05 fraction of all reflections
 
 
****** Structure model and data details ******
Cell axes            : 64.635 98.366 120.062
Cell angles          : 90.00 90.00 90.00
Space group          : P 21 21 21
Resolution (pdb)     : 2.60
Resolution (data)    : 2.59
Lowest resolution    : 45.51
Reported Rfactor     : 0.1868
Reported R-free      : 0.2328
Average B-factor     : 48.90
Wilson B from SFcheck: 70.99
Solvent percentage   : 54.15
Solvent model        : SIMP
VdW probe            : 1.11
Ion probe            : 1.11
Shrinkage            : 0.90
Reflections (data)   : 24346
Work set size        : 23120
Test set size (data) : 0 (0.0%)
Test set size (used) : 1226
Completeness (pdb)   : 97.5
Completeness (used)  : 99.2
Wavelength           : 0.97857
Refinement tool      : PHENIX_DEV_2614
Deposition year      : 2017
 
 
****** R(-free) recalculation ******
-Recalculating R-factors with original TLS tensors    (R-free = 0.2155)
-Recalculating R-factors without original TLS tensors (R-free = 0.2155)
 o Recalculating the R-factor without TLS tensors gives the best result
 
 
****** Model-to-data fit details ******
Calculated R      : 0.2072
Calculated R-free : 0.2155
Expected R-free/R : 1.2059 (new)
Expected R-free/R : 1.4217 (old)
Expected R-free   : 0.2499
 
sigma(R-free/R)   : 0.0700
R-free/R Z-score  : 2.37
 
sigma(R-free)     : 0.0062
R-free Z-score    : 5.55
 
 
****** Backbone correction ******
-Running fixDMC
 o FixDMC added 0 missing backbone atoms
 
 
****** Solvent mask optimisation ******
-Running Refmac grid search
 o VDW probe: 1.0
 o Ion probe: 0.7
 o Shrinkage: 0.7
 
 
****** Refinement settings ******
-B-factor model
 o Number of atoms      : 5082
 o Number of reflections: 23120
 o Reflections per atom : 4.5
 o B-factor type        : ISOTropic
 o TLS-models           : used
-Non-crystallographic symmetry
 o Using local NCS restraints
-Twinning
 o No twinning detected
-New R-free set
 o Calculated R and expected R-free values will be used for reference
 o Resetting B-factors to 35.49 to remove model bias
 o Doing 30 cycles of restrained refinement instead of 20
 
 
****** Model-to-data fit details (updated) ******
Calculated R      : 0.2072
Calculated R-free : 0.2155
Expected R-free/R : 1.2059 (new)
Expected R-free/R : 1.4217 (old)
Expected R-free   : 0.2499
 
sigma(R-free/R)   : 0.0700
R-free/R Z-score  : 2.37
 
sigma(R-free)     : 0.0062
R-free Z-score    : 5.55
 
 
****** TLS group optimisation ******
-Testing 2 TLS group definition(s)
 o Tested tls groups from fgbV.tls (R-free = 0.2766)
 o Tested tls groups from REDO.tls (R-free = 0.2509)
-Filtering results
-TLS groups in REDO.tls may be used in refinement
-Testing refinement performance
 o Tested refinement with TLS    (R-free = 0.2192)
 o Tested refinement without TLS (R-free = 0.2268)
-Model refinement with TLS works best
 
 
****** B-weight optimisation ******
-Testing B-factor restraint weights: 1.50 1.20 1.00 0.80 0.50 0.30 0.10
 o Performed B-weight test with weight 1.50 (R-free = 0.2257)
 o Performed B-weight test with weight 1.20 (R-free = 0.2239)
 o Performed B-weight test with weight 1.00 (R-free = 0.2226)
 o Performed B-weight test with weight 0.80 (R-free = 0.2214)
 o Performed B-weight test with weight 0.50 (R-free = 0.2197)
 o Performed B-weight test with weight 0.30 (R-free = 0.2209)
 o Performed B-weight test with weight 0.10 (R-free = 0.2271)
-Selecting best B weight
 o Best B weight: 1.20
 
 
****** Structure re-refinement ******
-Refining with geometric restraint weights: .005 0.01 0.03 0.05 0.10 0.30 0.50
 o Performed refinement with MATRIX weight .005 (R-free = 0.2303)
 o Performed refinement with MATRIX weight 0.01 (R-free = 0.2271)
 o Performed refinement with MATRIX weight 0.03 (R-free = 0.2248)
 o Performed refinement with MATRIX weight 0.05 (R-free = 0.2243)
 o Performed refinement with MATRIX weight 0.10 (R-free = 0.2277)
 o Performed refinement with MATRIX weight 0.30 (R-free = 0.2365)
 o Performed refinement with MATRIX weight 0.50 (R-free = 0.2408)
-Selecting best geometric restraint weight
 o Best geometric restraint weight: 0.03
 
 
****** Re-refinement details ******
Best matrix weight: 0.03
Resulting R-factor: 0.1805
Resulting R-free  : 0.2248
R-free/R Z-score  : -0.56
 
Expected R-free   : 0.2177
sigma(R-free)     : 0.0064
R-free Z-score    : -1.11
 
 
****** Model validation ******
-Validating the input model with WHAT_CHECK
-Validating the re-refined model with WHAT_CHECK
-Validating the input model with tortoize
-Validating the rerefined model with tortoize
 
 
****** Validation details ******
                                     Before  After
1st generation packing quality     : 0.356 0.381
2nd generation packing quality     : -1.353 -1.174
Ramachandran plot Z-score          : -2.542 -1.591
Ramachandran plot RMSD             : 0.323 0.345
chi-1/chi-2 rotamer Z-score        : -1.595 -2.054
chi-1/chi-2 rotamer RMSD           : 0.392 0.401
Backbone conformation              : -0.988 -0.945
 
Bond length RMS Z-score            : 0.686 0.496
Bond angle RMS Z-score             : 0.727 0.654
 
Total number of bumps              : 48 43
Weighted bump severity score       : 0.024 0.018
 
Unsatisfied H-bond donors/acceptors: 52 41
H-bond satisfaction fraction       : 0.869 0.888
 
 
****** Structure rebuilding ******
-Completing loops with loopwhole
 o No new loops were found
-Assigning secondary structure with DSSP
-Removing waters without density
-Performing peptide flips
-Refitting side chains
-Validation-based rebuilding
 
 
****** Rebuilding details ******
Loops added        : 0
Waters removed     : 35
Peptides flipped   : 1
Side chains built  : 3
Side chains flipped: 16
Chirality fixes    : 0
 
 
****** Final refinement ******
-Updating metal restraints
-Final restraint weight optimisation with MATRIX weights: 0.03 0.05 0.02
 o Performed 20-cycle refinement with MATRIX weight 0.03 (R-free = 0.2257)
 o Performed 20-cycle refinement with MATRIX weight 0.05 (R-free = 0.2267)
 o Performed 20-cycle refinement with MATRIX weight 0.02 (R-free = 0.2249)
 
 
****** Final refinement details ******
Best matrix weight: 0.02
Resulting R-factor: 0.1846
Resulting R-free  : 0.2249
R-free/R Z-score  : -0.18
 
Expected R-free   : 0.2226
sigma(R-free)     : 0.0064
R-free Z-score    : -0.36
 
 
****** Reciprocal space correlation ******
                              Before  Final  Z-score
Work correlation coefficient: 0.942   0.956  15.24
Free correlation coefficient: 0.944   0.941  -0.66
 
 
****** Model validation ******
-Running DSSP
-Running WHAT_CHECK
-Validating the final model with tortoize
 
 
****** Model validation results ******
                                     Before  Re-ref  Final
1st generation packing quality     : 0.356 0.381 0.361
2nd generation packing quality     : -1.353 -1.174 -0.945
Ramachandran plot Z-score          : -2.542 -1.591 -1.336
Ramachandran plot RMSD             : 0.323 0.345 0.351
chi-1/chi-2 rotamer Z-score        : -1.595 -2.054 -1.222
chi-1/chi-2 rotamer RMSD           : 0.392 0.401 0.422
Backbone conformation              : -0.988 -0.945 -0.900
 
Bond length RMS Z-score            : 0.686 0.496 0.387
Bond angle RMS Z-score             : 0.727 0.654 0.572
 
Total number of bumps              : 48 43 47
Weighted bump severity score       : 0.024 0.018 0.022
 
Unsatisfied H-bond donors/acceptors: 52 41 53
H-bond satisfaction fraction       : 0.869 0.888 0.884
 
 
****** Protein structure changes ******
-Analysing model changes
 
Changed rotamers     : 68
Hydrogen bond flips  : 10
Cis-trans flips      : 0
Trans-cis flips      : 0
Peptides fixed       : 0
Peptides distorted   : 0
 
 
****** Electron density map details ******
-Analysing density maps
 
                       Better Worse
Real-space CC        : 7 0
Real-space R-factor  : 7 0
EDIAm density fit    : 150 106
OPIA density coverage: 0 0
 
 
****** Ligand validation ******
-Analysing existing ligands
 o Validating residue A401
 o Validating residue A402
 o Validating residue B401
 o Validating residue B402
-Compiling validation results
 
****** Ligand validation details (NAP A 401) ******
 
                                    Before  Final
Real-space R-factor               : 0.084   0.057
Real-space correlation            : 0.963   0.976
EDIAm density fit                 : 0.452   0.560
OPIA density coverage (%)         : 14.6    20.8
 
Energy of formation (kJ/mol)      : -4495.8 -4524.6
Hydrogen bond energy (kJ/mol)     : -123.7  -131.6
Number of hydrogen bonds          : 6  7
Number of bumps                   : 10  11
Number of hydrophobic interactions: 10  10
Hydrophobic interaction strength  : 7.889  7.281
Number of Pi-Pi interactions      : 2  4
Pi-Pi interaction strength        : 1.411  2.754
Number of cation-Pi interactions  : 2  2
Cation-Pi interaction strength    : 1.697  1.828
 
Atoms shifted more than 0.50A     : 5
All atom RMSD for residue (A)     : 0.323
 
 
****** Ligand validation details (FAD A 402) ******
 
                                    Before  Final
Real-space R-factor               : 0.081   0.068
Real-space correlation            : 0.949   0.968
EDIAm density fit                 : 0.428   0.528
OPIA density coverage (%)         : 9.4    9.4
 
Energy of formation (kJ/mol)      : -3038.6 -3094.1
Hydrogen bond energy (kJ/mol)     : -146.9  -173.9
Number of hydrogen bonds          : 9  9
Number of bumps                   : 10  8
Number of hydrophobic interactions: 11  11
Hydrophobic interaction strength  : 10.670  9.362
Number of Pi-Pi interactions      : 3  4
Pi-Pi interaction strength        : 2.411  2.118
Number of cation-Pi interactions  : 0  0
Cation-Pi interaction strength    : 0.000  0.000
 
Atoms shifted more than 0.50A     : 1
All atom RMSD for residue (A)     : 0.254
 
 
****** Ligand validation details (NAP B 401) ******
 
                                    Before  Final
Real-space R-factor               : 0.122   0.094
Real-space correlation            : 0.929   0.940
EDIAm density fit                 : 0.090   0.108
OPIA density coverage (%)         : 25.0    16.7
 
Energy of formation (kJ/mol)      : -4465.8 -4461.0
Hydrogen bond energy (kJ/mol)     : -61.2  -79.7
Number of hydrogen bonds          : 4  7
Number of bumps                   : 2  5
Number of hydrophobic interactions: 6  9
Hydrophobic interaction strength  : 6.143  6.395
Number of Pi-Pi interactions      : 0  0
Pi-Pi interaction strength        : 0.000  0.000
Number of cation-Pi interactions  : 3  2
Cation-Pi interaction strength    : 2.836  1.843
 
Atoms shifted more than 0.50A     : 13
All atom RMSD for residue (A)     : 0.550
 
 
****** Ligand validation details (FAD B 402) ******
 
                                    Before  Final
Real-space R-factor               : 0.099   0.089
Real-space correlation            : 0.916   0.943
EDIAm density fit                 : 0.350   0.391
OPIA density coverage (%)         : 5.7    7.5
 
Energy of formation (kJ/mol)      : -3079.1 -3152.8
Hydrogen bond energy (kJ/mol)     : -169.7  -191.7
Number of hydrogen bonds          : 10  11
Number of bumps                   : 7  2
Number of hydrophobic interactions: 8  9
Hydrophobic interaction strength  : 6.212  7.690
Number of Pi-Pi interactions      : 1  0
Pi-Pi interaction strength        : 0.608  0.000
Number of cation-Pi interactions  : 0  0
Cation-Pi interaction strength    : 0.000  0.000
 
Atoms shifted more than 0.50A     : 0
All atom RMSD for residue (A)     : 0.254
 
 
****** Creating final output ******
-Creating Refmac command script
-Consolidating results
